# Supplementary material for: Combined Multivariate and Pathway Analyses Show That Allergen-Induced Gene Expression Changes in CD4+ T Cells Are Reversed by Glucocorticoids
Source: PLoS One. 2012 Jun 12;7(6):e39016. doi: 10.1371/journal.pone.0039016 (PMC3373548; doi:10.1371/journal.pone.0039016)
Supplement: Table S1 — All genes analyzed in OPLS-DA. (XLS) [file pone.0039016.s004.xls]

## Sheet: all genes extracted based on P 
Table S1. All genes analyzed in OPLS-DA
Gene ID	Gene symbol	Model DvsA			Model AvsT
		Cov(Tp)	Cor(Tp)		Cov(Tp)	Cor(Tp)
NM_014332.1	SMPX	0.00119525	0.135871		0.00127668	0.0844763
NM_013259.1	NP25	0.00352365	0.26048		0.00932451	0.352689
NM_016299.1	HSP70-4	0.01071	0.707126		-0.00893269	-0.338075
NM_016303.1	LOC51186	-0.00580491	-0.459787		0.00488788	0.217678
NM_016305.1	SS18L2	0.00679054	0.457789		-0.00708048	-0.257166
NM_016352.1	CPA4	0.00222736	0.246011		-0.00619149	-0.375521
NM_018843.1	MCFP	0.000938196	0.121145		-0.00268692	-0.166555
NM_018845.1	LOC55974	0.00266642	0.209057		0.00631339	0.275248
NM_020140.1	EB-1	-0.00238287	-0.268657		0.00205831	0.130639
NM_020140.1	EB-1	0.00302374	0.31437		-0.00412446	-0.275171
NM_002217.1	ITIH3	0.00182551	0.223351		0.00048833	0.0384923
NM_007345.1	ZNF236	-0.00312378	-0.296436		-0.00139357	-0.0984339
NM_020533.1	MCOLN1	-0.0189465	-0.74417		0.0156304	0.386328
NM_003760.2	EIF4G3	0.00603078	0.472124		0.00301077	0.146501
NM_006093.2	PRG3	-0.000505053	-0.0551016		-0.00155123	-0.0932791
NM_020527.1	C10orf1	-0.000801072	-0.0968006		0.00182456	0.117675
NM_016326.2	CKLF	0.014694	0.882834		-0.0108596	-0.464505
NM_020528.1	PCBP3	0.00718143	0.629573		-0.00766606	-0.402606
NM_020529.1	NFKBIA	-0.00534856	-0.361853		-0.00309731	-0.120036
NM_016441.1	CRIM1	0.00304024	0.248741		0.00253536	0.1337
NM_019108.1	FLJ12886	0.000867417	0.0856102		0.00385027	0.257691
NM_019897.1	OR2S2	0.00124132	0.121592		-0.00115539	-0.066973
NM_020313.1	LOC57019	0.00872682	0.6463		-0.00795596	-0.338888
NM_014428.1	TJP3	-0.0126264	-0.845466		0.00708447	0.305206
NM_018722.1	HSA404617	-0.000276123	-0.0287428		0.000295716	0.018927
NM_020632.1	ATP6V0A4	0.00457104	0.448061		-0.000343414	-0.0183988
NM_020634.1	GDF3	0.000189921	0.0202142		0.00457318	0.288034
NM_020637.1	FGF22	-0.00196844	-0.223876		0.00663428	0.393654
NM_020646.1	ASCL3	8.02369e-05	0.00913489		0.00284945	0.175068
NM_020649.1	CBX8	0.00425357	0.430672		-0.00153487	-0.0885487
NM_020652.1	ZNF286	0.00806951	0.74049		-0.00316722	-0.191295
NM_020653.1	ZNF287	-0.0011207	-0.128562		0.00196321	0.110833
NM_020657.1	ZNF304	0.00283016	0.277179		-0.00410475	-0.227305
NM_020660.1	CX36	-0.00333501	-0.412544		-0.000576209	-0.0369728
NM_020661.1	AICDA	0.0164546	0.778546		-0.0240683	-0.670371
NM_020662.1	MRS2L	-0.000315287	-0.0249575		-0.00426361	-0.169389
NM_020666.1	CLK4	-0.0093536	-0.604817		0.00699811	0.282132
NM_020669.1	LOC57399	-0.00110856	-0.126888		0.000823376	0.0518073
NM_020672.1	S100A14	0.000289825	0.0335558		-0.00171806	-0.107471
NM_020903.1	USP29	8.92029e-05	0.0108912		-0.00153339	-0.0934402
NM_020904.1	PLEKHA4	-0.00189708	-0.199766		0.00265838	0.165578
NM_020905.1	RDH14	0.000244216	0.0233675		0.00344355	0.176755
NM_020974.1	SCUBE2	-0.00152015	-0.168568		0.000729001	0.0435502
NM_020547.1	AMHR2	-0.00180243	-0.182827		-0.00303546	-0.180005
NM_020659.1	TTYH1	-0.00316133	-0.37579		0.00204397	0.17635
NM_001676.2	ATP12A	0.00543565	0.574137		-0.00474174	-0.292225
NM_020979.1	APS	0.00230018	0.204322		0.00112057	0.0517121
NM_021010.1	DEFA5	-0.00277083	-0.362804		0.00655228	0.435968
NM_020996.1	FGF6	0.00212512	0.221397		-0.000722965	-0.0469462
NM_021007.1	SCN2A2	-0.00339324	-0.329913		0.00581315	0.294508
NM_021000.1	PTTG3	0.0203165	0.83577		-0.0189519	-0.472987
NM_020994.1	CTAG2	-0.00229752	-0.255513		0.00165582	0.105773
NM_020999.1	NEUROG3	-0.00170597	-0.259768		-0.00282447	-0.200619
NM_018665.1	DDX43	-0.000618571	-0.0668797		-0.00422404	-0.229419
NM_014268.1	MAPRE2	0.00892636	0.582572		-0.00561249	-0.236095
NM_021026.1	RFPL1	0.000302112	0.0289293		0.00219958	0.123729
NM_021023.1	FHR-3	0.00208342	0.232821		-5.04192e-05	-0.0036173
NM_021025.1	TLX3	-0.00315873	-0.339486		0.000737869	0.0435392
NM_021020.1	LZTS1	0.000283569	0.0289831		-0.00492222	-0.284517
NM_016252.1	BIRC6	0.00763327	0.553011		-0.00361755	-0.159299
NM_005618.2	DLL1	-0.011881	-0.753497		0.00703023	0.388479
NM_007219.2	RNF24	-0.0014501	-0.091757		0.0035162	0.115867
NM_001993.2	F3	0.00397841	0.236714		0.0048904	0.174754
NM_000130.2	F5	0.0205095	0.872854		-0.0149954	-0.410305
NM_000131.2	F7	0.000497587	0.0573913		0.0052576	0.359576
NM_019616.1	F7	0.00312645	0.338605		-0.00146836	-0.0905152
NM_000132.2	F8	0.00171122	0.174719		-0.00363744	-0.24057
NM_019863.1	F8	0.00663101	0.651761		-0.00615895	-0.366282
NM_019863.1	F8	-0.00454822	-0.436348		-0.00174385	-0.085628
NM_000133.2	F9	0.000798434	0.09723		-0.00388641	-0.249864
NM_020988.1	GNAO1	-0.00130648	-0.157501		0.00261585	0.169862
NM_021047.1	ZNF253	0.00486653	0.488704		-0.00425997	-0.270511
NM_021046.1	LOC57830	0.00105818	0.104153		-0.00506732	-0.292021
NM_014272.1	ADAMTS7	-0.00228334	-0.256281		-0.00115065	-0.0639589
NM_021057.1	IFNA7	-0.00234636	-0.273119		-0.00310716	-0.188795
NM_021067.1	KIAA0186	-0.0121566	-0.558011		0.00576888	0.173499
NM_000735.2	CGA	0.00519097	0.530021		-0.00231129	-0.134226
NM_012326.2	MAPRE3	-0.00649427	-0.483885		0.0122639	0.493926
NM_006918.2	SC5DL	0.000594548	0.049643		0.00905589	0.405503
NM_002487.2	NDN	-0.00144697	-0.114885		-0.000388276	-0.0161443
NM_003469.2	SCG2	0.00109273	0.125339		-0.00177963	-0.111875
NM_006768.2	BRAP	0.00327986	0.281533		-0.00423318	-0.197367
NM_001275.2	CHGA	0.00107415	0.131449		-0.00404117	-0.246663
NM_013234.1	eIF3k	0.00288723	0.226984		-0.00305353	-0.134607
NM_000404.1	GLB1	-0.00496076	-0.295839		0.00539077	0.208577
NM_000528.1	MAN2B1	-0.0117133	-0.595667		0.00520888	0.165603
NM_000590.1	IL9	-0.000803005	-0.104463		0.00204945	0.133851
NM_000599.1	IGFBP5	0.000284791	0.0310045		-0.00257926	-0.159557
NM_000600.1	IL6	0.000465976	0.0543676		0.00623973	0.345029
NM_000615.1	NCAM1	0.00152176	0.185004		0.00291896	0.192905
NM_000936.1	PNLIP	0.000551934	0.0648621		0.00060436	0.0406467
NM_001175.1	ARHGDIB	0.0103743	0.632852		-0.00866922	-0.310119
NM_001331.1	CTNND1	-0.0112725	-0.571888		0.00880452	0.252853
NM_001437.1	ESR2	-0.00071209	-0.0666682		0.00590095	0.287728
NM_001552.1	IGFBP4	0.0120791	0.646963		-0.0189006	-0.554948
NM_002222.1	ITPR1	0.00191714	0.143014		-0.00734363	-0.311531
NM_021074.1	NDUFV2	0.0176664	0.887483		-0.0123621	-0.401834
NM_003455.1	ZNF202	-0.00219553	-0.271176		-0.00025991	-0.0185411
NM_003919.1	SGCE	0.000902189	0.104875		-0.00307631	-0.182956
NM_001664.1	ARHA	0.00896514	0.707519		-0.0041311	-0.244287
NM_004355.1	CD74	-0.00517011	-0.264511		-0.00265115	-0.0803778
NM_000330.1	RS1	0.00111735	0.103099		4.74406e-05	0.00226713
NM_005951.1	MT1H	0.00528221	0.217155		-0.000587278	-0.0146907
NM_006607.1	PTTG2	0.0253431	0.846057		-0.01731	-0.351116
NM_006512.1	SAA4	-0.00124734	-0.172648		-0.000808562	-0.0505411
NM_021078.1	GCN5L2	-0.00984192	-0.635028		0.0137772	0.540875
NM_021068.1	IFNA4	0.00105994	0.112675		0.00401706	0.271997
NM_000259.1	MYO5A	-0.00235836	-0.173259		0.0125365	0.575995
NM_000567.1	CRP	-0.00316598	-0.339289		0.00584818	0.395726
NM_000570.1	FCGR3B	-0.0012314	-0.0897524		0.0074045	0.352057
NM_000597.1	IGFBP2	0.00624287	0.592093		-0.00442968	-0.284622
NM_000602.1	SERPINE1	0.00743647	0.383759		0.0127493	0.361806
NM_000617.1	SLC11A2	-0.0140943	-0.657153		0.0186831	0.4619
NM_000619.1	IFNG	0.0223935	0.876878		-0.0219894	-0.552118
NM_000620.1	NOS1	0.00104392	0.111015		-0.000499105	-0.0280061
NM_000621.1	HTR2A	-0.000992171	-0.0915506		-0.00295448	-0.149362
NM_000629.1	IFNAR1	-0.00296232	-0.282827		0.00056261	0.0306928
NM_000636.1	SOD2	0.000808928	0.0458383		0.000556482	0.0184127
NM_000637.1	GSR	0.00315798	0.171447		0.00574506	0.179067
NM_000866.1	HTR1F	0.00121476	0.14516		0.00376294	0.274266
NM_005950.1	MT1G	0.00376151	0.117695		2.25607e-05	0.000416244
NM_005987.1	SPRR1A	-0.00149598	-0.188439		-0.00508213	-0.307773
NM_006435.1	IFITM2	0.0129683	0.752361		-0.00993004	-0.386424
NM_006258.1	PRKG1	4.31633e-05	0.00383708		-0.00327571	-0.196204
NM_006508.1	REGL	0.00211836	0.256985		-0.000669918	-0.0430056
NM_006518.1	SPRR2C	0.00161965	0.1797		0.00463062	0.307104
NM_004690.2	LATS1	5.92237e-05	0.00711084		-0.000324011	-0.019144
NM_012082.2	ZFPM2	0.00242425	0.300431		0.00157113	0.11702
NM_005570.2	LMAN1	0.00738689	0.614628		-0.0110602	-0.518913
NM_001105.2	ACVR1	-0.00165562	-0.12542		0.00146258	0.057299
NM_001616.2	ACVR2	-0.00853977	-0.681966		0.0052932	0.278193
NM_001106.2	ACVR2B	-0.00915547	-0.650088		0.00265409	0.134046
NM_000540.1	RYR1	0.00720725	0.610403		-0.00918703	-0.481495
NM_000660.1	TGFB1	-0.0012442	-0.11439		0.00447383	0.243095
NM_021104.1	RPL41	0.00162952	0.140775		-0.000940507	-0.0488137
NM_021105.1	PLSCR1	0.00392313	0.23263		-0.0133577	-0.451713
NM_021095.1	SLC5A6	-0.000729017	-0.0574229		0.00994439	0.449509
NM_004348.1	RUNX2	-0.00207484	-0.255899		0.00118579	0.0890707
NM_004238.1	TRIP12	0.0122149	0.851715		-0.00651995	-0.329458
NM_004239.1	TRIP11	-4.79355e-05	-0.00516987		0.000313936	0.0189211
NM_021102.1	SPINT2	-0.00574931	-0.336471		-0.00516698	-0.169284
NM_021114.1	SPINK2	-0.00883548	-0.61679		0.00608252	0.270119
NM_021097.1	SLC8A1	0.000731624	0.0924139		-0.00457528	-0.272246
NM_021120.1	DLG3	0.00561282	0.568237		-0.00524779	-0.280472
NM_021127.1	PMAIP1	0.0188345	0.84992		-0.0189939	-0.58705
NM_021136.1	RTN1	-0.0113055	-0.517375		0.0196773	0.472564
NM_021139.1	UGT2B4	-0.00232835	-0.253186		0.00210735	0.138058
NM_021140.1	UTX	0.00131876	0.0966509		-0.00362086	-0.143089
NM_021145.1	DMTF1	-0.00640588	-0.460357		-0.00191504	-0.0774306
NM_021147.1	UNG2	0.00243152	0.278304		0.000116116	0.00701425
NM_021173.1	POLD4	0.00532002	0.482904		0.000129877	0.00763113
NM_021175.1	HAMP	-0.0137579	-0.668285		0.0165521	0.511275
NM_021176.1	IGRP	0.00180841	0.204713		-0.000618647	-0.0390618
NM_021182.1	HB-1	0.0172986	0.834816		-0.0189685	-0.560744
NM_021184.1	C6orf47	-0.00537373	-0.423967		0.00411393	0.198095
NM_021187.1	CYP4F11	0.00136987	0.123382		0.00313929	0.177748
NM_021188.1	ZNF410	0.0121122	0.844824		-0.0126609	-0.558176
NM_021190.1	PTBP2	-0.00492653	-0.43387		-0.00320081	-0.158018
NM_021191.1	NEUROD4	-0.000931975	-0.112462		-0.000713876	-0.0470747
NM_021198.1	CTDSP1	0.007426	0.475437		-0.00885915	-0.308174
NM_021199.1	SQRDL	0.00933084	0.593819		-0.000929357	-0.0386303
NM_021200.1	PLEKHB1	-0.0139871	-0.776493		0.008067	0.322728
NM_021204.1	MASA	0.00667621	0.540214		-0.00798078	-0.443372
NM_021208.1	C9orf27	0.00145722	0.181245		0.0028038	0.180048
NM_021211.1	LOC58486	-0.00816715	-0.599429		0.00510908	0.217647
NM_021212.1	ZF	0.00355664	0.264097		-0.00216811	-0.0908002
NM_021213.1	PCTP	0.00567923	0.403484		-0.00769317	-0.379276
NM_021220.1	ZNF339	-0.0127235	-0.592348		0.00818175	0.211129
NM_021221.1	LY6G5B	0.000791771	0.0856105		-0.00482901	-0.295477
NM_021225.1	PROL1	0.00122568	0.128003		0.000592571	0.0318351
NM_021223.1	MYL7	-0.000892679	-0.1021		0.00275493	0.166297
NM_021230.1	MLL3	0.00315119	0.248089		-0.00352016	-0.195579
NM_021230.1	MLL3	0.000476435	0.0333088		0.00131053	0.0626229
NM_021232.1	PRODH2	0.00189347	0.231435		-0.00558663	-0.355794
NM_021235.1	EPS15L1	0.00495607	0.473489		0.00148469	0.0859718
NM_021238.1	C12orf14	0.00898233	0.483569		-0.0138144	-0.397883
NM_021246.1	LY6G6D	-6.03954e-05	-0.00907254		-0.000120969	-0.00864036
NM_021247.1	PRM3	-0.000385703	-0.0426285		0.00551663	0.314621
NM_021255.1	PELI2	-0.00427669	-0.327468		0.00507465	0.247193
NM_021259.1	TMEM8	-0.00675728	-0.386041		0.00721299	0.23674
NM_021098.1	CACNA1H	-0.00534372	-0.575889		0.00424331	0.264395
NM_005393.1	PLXNB3	0.000879171	0.102542		-0.00225443	-0.136381
NM_002744.2	PRKCZ	-0.00667172	-0.463494		0.00311452	0.142642
NM_004228.3	PSCD2	-0.00618983	-0.480874		0.0023471	0.131761
NM_000541.2	SAG	-0.000387423	-0.0423736		-9.25541e-05	-0.00544571
NM_003399.3	XPNPEP2	0.000866986	0.0917865		0.00332391	0.211057
NM_020251.1	ARRB1	-0.00242931	-0.220315		0.0039766	0.193303
NM_021179.1	LOC57821	-0.00112466	-0.116026		0.000114083	0.00664061
NM_002339.1	LSP1	2.89753e-05	0.00137502		0.00296715	0.086311
NM_021268.1	IFNA17	-0.00337246	-0.413771		-0.00345105	-0.230424
NM_003948.2	CDKL2	0.000117065	0.0129301		0.003109	0.215951
NM_019848.2	SLC10A3	0.00234757	0.215643		-0.00455051	-0.23017
NM_000548.2	TSC2	-0.00143388	-0.172025		-0.00278138	-0.190759
NM_021056.1	TSC2	-0.00655975	-0.600367		0.00460077	0.240539
NM_005159.2	ACTC	-0.00219287	-0.220715		0.00308575	0.156625
NM_004424.2	E4F1	-0.00744069	-0.52631		0.000953377	0.0427898
NM_005354.2	JUND	0.0107175	0.622636		-0.0125491	-0.466726
NM_004701.2	CCNB2	0.0297237	0.895876		-0.0192605	-0.37793
NM_004950.2	DSPG3	0.0026772	0.282625		-0.00631306	-0.380753
NM_000134.2	FABP2	-0.00103752	-0.130459		0.0026117	0.196363
NM_004102.2	FABP3	-0.0148721	-0.614209		0.024275	0.521469
NM_006367.2	CAP1	0.0116559	0.727933		-0.00415157	-0.189636
NM_005447.2	PAMCI	-0.000372876	-0.0452107		0.00328035	0.228559
NM_006551.2	SCGB1D2	-0.000914388	-0.0972495		-0.0068046	-0.39326
NM_006217.2	SERPINI2	-0.000147835	-0.0166914		-0.000838202	-0.0557509
NM_014287.2	PM5	-0.00372818	-0.26295		0.00973661	0.379337
NM_002355.2	M6PR	-0.00605609	-0.392227		0.00744013	0.282319
NM_006454.2	MXD4	-0.00550457	-0.37156		0.00221405	0.0894424
NM_019843.2	EIF4ENIF1	0.00716593	0.596695		-0.00826069	-0.386501
NM_020481.1	ANK1	0.00271001	0.274471		-0.00737443	-0.413425
NM_001148.2	ANK2	-0.00306159	-0.303062		0.00117956	0.0646403
NM_020977.1	ANK2	0.00104051	0.134621		0.000323721	0.0230847
NM_004036.2	ADCY3	-0.00109367	-0.0693613		0.0144996	0.572637
NM_015270.2	ADCY6	0.00196288	0.197704		-0.00607045	-0.379215
NM_001117.2	ADCYAP1	-0.00229292	-0.231616		-0.000710414	-0.0402065
NM_001172.2	ARG2	0.00838853	0.586584		-0.0139314	-0.534734
NM_020297.1	ABCC9	0.00448084	0.473981		-0.0103902	-0.59303
NM_020298.1	ABCC9	0.00202571	0.228559		-0.00406183	-0.220921
NM_002858.2	ABCD3	-0.000235237	-0.0233969		0.00181987	0.0941618
NM_020324.1	ABCD4	-0.00329721	-0.326444		-0.000372109	-0.0259127
NM_020325.1	ABCD4	-0.00115385	-0.126508		-0.000128751	-0.00803804
NM_001090.1	ABCF1	0.00607594	0.468798		-0.00266589	-0.116851
NM_000045.2	ARG1	-0.00145306	-0.152221		-0.000137031	-0.00773418
NM_021123.1	GAGE7	-0.00358339	-0.4052		0.00335761	0.187077
NM_000672.2	ADH6	0.00157685	0.169815		-0.000564273	-0.0345508
NM_018164.1	FLJ10637	0.0120974	0.701572		-0.0120544	-0.424595
NM_012141.1	DDX26	0.0106812	0.666793		-0.0103704	-0.429955
NM_012215.1	MGEA5	-0.0113158	-0.676577		0.00273275	0.103211
NM_019083.1	FLJ10287	-0.00878087	-0.610216		0.00617405	0.257788
NM_017533.1	MYH4	0.00117877	0.114505		-7.71603e-05	-0.00422831
NM_020645.1	NRIP3	-0.00101075	-0.0520481		0.0199416	0.512286
NM_018675.1	ZNF302	-0.011845	-0.736193		0.00652731	0.286749
NM_020644.1	C11orf15	-0.00988107	-0.758924		0.00394118	0.216384
NM_014208.1	DSPP	-0.000590917	-0.0655915		-0.000388487	-0.025898
NM_021132.1	PPP3CB	0.00491364	0.420086		-0.00553878	-0.261126
NM_017445.1	H2BFS	0.0139565	0.853967		-0.000644408	-0.0299215
NM_021092.1	PPY2	-0.000123612	-0.0129495		-0.00136751	-0.0743665
NM_021093.1	PYY2	-0.00239517	-0.263294		0.00684356	0.374955
NM_020364.1	DAZ3	0.000739672	0.0799781		-0.00772021	-0.42333
NM_020363.1	DAZ2	-0.000882222	-0.102934		0.00144177	0.0960426
NM_003116.1	SPAG4	0.00932567	0.693739		-0.0110855	-0.487535
NM_012334.1	MYO10	-0.0015066	-0.144329		0.00463427	0.264834
NM_021254.1	C21orf59	0.00424461	0.426284		-0.00388537	-0.197995
NM_021254.1	C21orf59	-0.00380801	-0.453167		0.00540153	0.345152
NM_020651.2	PELI1	0.0106717	0.682395		-0.00838744	-0.308359
NM_018662.1	DISC1	-0.010574	-0.690989		0.00485105	0.238421
NM_001614.2	ACTG1	0.0161097	0.80566		-0.0076825	-0.278364
NM_020986.1	CHAT	0.000576195	0.0792994		-0.00319336	-0.204566
NM_004426.1	PHC1	-0.00695539	-0.45173		-0.00187074	-0.0745933
NM_001615.2	ACTG2	0.00431295	0.389813		2.51585e-05	0.00125706
NM_020549.2	CHAT	-0.000354014	-0.0423912		0.000175341	0.0113924
NM_020984.1	CHAT	0.000448654	0.0585138		-0.00600709	-0.374891
NM_007327.1	GRIN1	-0.00146108	-0.12419		-0.00203256	-0.109007
NM_004327.2	BCR	0.00468051	0.46209		0.000577169	0.0351642
NM_021574.1	BCR	-0.000195701	-0.0166844		-7.79391e-05	-0.0034724
NM_021574.1	BCR	0.00147589	0.154348		0.0013437	0.0769728
NM_021575.1	AP2S1	-0.00288007	-0.197611		0.0076377	0.276393
NM_004069.2	AP2S1	-0.00203821	-0.125055		0.0089672	0.292464
NM_003860.2	BANF1	0.00875745	0.692769		-0.0103685	-0.462898
NM_003503.2	CDC7	0.0130107	0.748771		-0.0126977	-0.421595
NM_006083.2	IK	0.00446392	0.389266		-0.00751814	-0.329282
NM_004219.2	PTTG1	0.0282201	0.886481		-0.0194455	-0.395346
NM_020980.2	AQP9	0.000636048	0.0267913		0.0291444	0.614522
NM_006988.2	ADAMTS1	0.0020474	0.242976		-0.00211818	-0.14126
NM_021599.1	ADAMTS2	0.000899706	0.0885119		-5.71474e-05	-0.0036154
NM_000491.2	C1QB	-0.0231134	-0.689416		0.0443514	0.689729
NM_004339.2	PTTG1IP	-0.0123083	-0.714159		0.00924401	0.329199
NM_021601.1	CD79A	0.0111895	0.613595		-0.0128575	-0.410172
NM_000626.1	CD79B	0.0132565	0.759813		-0.00612853	-0.207405
NM_021602.1	CD79B	0.0141053	0.774743		-0.0101319	-0.323285
NM_021626.1	RISC	-0.00682725	-0.320682		0.00467673	0.139411
NM_021627.1	SENP2	0.00546661	0.487998		-0.00465411	-0.260859
NM_021628.1	ALOXE3	-0.00309075	-0.327172		-0.00154672	-0.0865401
NM_021631.1	FKSG2	-0.00353623	-0.394278		0.00296088	0.209601
NM_021634.1	LGR7	0.00135523	0.133649		-0.00175227	-0.102753
NM_021635.1	PBOV1	-0.0161974	-0.712999		0.013823	0.363568
NM_021637.1	FLJ14084	-0.00111323	-0.121394		0.00309598	0.194769
NM_021640.1	C12orf10	0.00400477	0.301281		-0.000337991	-0.0148013
NM_015140.1	KIAA0153	0.00284983	0.186799		0.00278803	0.110635
NM_021642.1	FCGR2A	-0.013686	-0.52262		0.0038373	0.0887105
NM_021643.1	TRB2	-0.0152801	-0.749468		0.0145008	0.452149
NM_021107.1	MRPS12	0.00440848	0.481889		-9.74586e-05	-0.00683596
NM_021645.1	KIAA0266	-0.00527497	-0.542267		0.00552122	0.373849
NM_000605.2	IFNA2	0.00270163	0.296895		-0.00173184	-0.113292
NM_000875.2	IGF1R	-0.00226799	-0.235078		-0.0026678	-0.158617
NM_020643.1	C11orf16	0.00143108	0.15503		-0.00365523	-0.209974
NM_018031.2	WDR6	-0.00863458	-0.585599		0.00671404	0.288564
NM_012265.1	C22orf3	-0.00373958	-0.267569		-0.00152265	-0.0739485
NM_006178.1	NSF	-0.00541944	-0.488067		0.00929782	0.43538
NM_006228.2	PNOC	0.00381666	0.453793		-0.00395327	-0.236161
NM_020056.1	HLA-DQA2	-0.0025086	-0.214769		-0.0024971	-0.125209
NM_019895.1	C3orf4	0.0153911	0.749313		-0.0173834	-0.490937
NM_006997.1	TACC2	-0.00206822	-0.198714		0.00255816	0.139963
NM_021732.1	VIP32	-0.0100667	-0.440133		0.0138002	0.327404
NM_021733.1	TSKS	-0.00409915	-0.370004		0.0035272	0.188307
NM_012146.1	DUX1	-0.00353979	-0.356338		0.00313553	0.184329
NM_012149.1	DUX5	-0.00159897	-0.166921		0.00202262	0.116763
NM_014413.2	HRI	0.0113	0.717683		-0.00869728	-0.34189
NM_006303.2	JTV1	0.00475711	0.392943		0.00385477	0.181855
NM_002356.4	MARCKS	-0.00898951	-0.563513		0.00255279	0.1054
NM_000535.2	PMS2	0.00370155	0.340895		-0.00899004	-0.440296
NM_000537.2	REN	-0.00126165	-0.121525		-0.001084	-0.0584703
NM_021002.1	IFNA6	-0.00208486	-0.232781		-0.000490885	-0.0341161
NM_018991.1	DKFZP434A0131	-0.0113433	-0.685913		0.0113464	0.478185
NM_015718.1	NOX3	0.000328604	0.0358085		0.001363	0.0846697
NM_020402.2	CHRNA10	1.23856e-05	0.00121391		0.0027857	0.168168
NM_003589.1	CUL4A	0.00148651	0.184914		0.00254482	0.168498
NM_006657.1	FTCD	-0.000811901	-0.0916247		-0.00370229	-0.224467
NM_021803.1	IL21	0.011821	0.721947		-0.0122219	-0.443757
NM_021805.1	SIGIRR	-0.0165158	-0.777026		0.00977835	0.322784
NM_021812.1	BPESC1	0.00436548	0.472591		-0.00409495	-0.258557
NM_021817.1	HAPLN2	-0.00172682	-0.203449		0.00074101	0.0516613
NM_021819.1	LMAN1L	0.000675452	0.0834104		-0.00575022	-0.35045
NM_021820.1	C6orf75	0.00198864	0.176179		-0.0052307	-0.255486
NM_021824.1	NIF3L1	0.00703512	0.612677		-0.0067961	-0.335979
NM_021827.1	FLJ23514	-0.00386862	-0.392715		0.00661902	0.375198
NM_020208.1	XT3	0.000517479	0.0550907		-0.00238771	-0.139812
NM_002925.2	RGS10	0.00059296	0.046798		-0.0117643	-0.458881
NM_017545.2	HAO1	0.000623053	0.0619522		0.00131391	0.0710834
NM_006562.3	LBX1	-0.0022543	-0.211111		0.000205155	0.0108514
NM_017416.1	IL1RAPL2	0.000218141	0.0227415		-0.00283201	-0.16599
NM_021804.1	ACE2	-0.000140744	-0.0171928		-0.00160578	-0.10825
NM_021708.1	LAIR1	-0.00123509	-0.0920003		0.00612787	0.256431
NM_021708.1	LAIR1	0.000579632	0.058767		0.00384554	0.244754
NM_021027.1	UGT1A9	-0.000593942	-0.0595895		0.002764	0.139981
NM_006427.2	SIVA	0.00883195	0.561588		-0.0106725	-0.377902
NM_021709.1	SIVA	0.0103221	0.627751		-0.00907546	-0.300817
NM_000613.1	HPX	-0.00191318	-0.193928		0.00438872	0.257347
NM_003062.1	SLIT3	-0.00359075	-0.404832		0.00861688	0.536473
NM_003695.1	LY6D	-0.00225012	-0.255002		-0.00453763	-0.270206
NM_003802.1	MYH13	-0.00246389	-0.235295		-0.00113099	-0.0655326
NM_003849.1	SUCLG1	0.00980326	0.677489		-0.00803131	-0.368174
NM_003850.1	SUCLA2	0.0103855	0.727813		-0.00581408	-0.264117
NM_002113.1	HFL1	-0.000234911	-0.0274634		-0.00159602	-0.098869
NM_002178.1	IGFBP6	0.0132384	0.582526		0.0104257	0.266893
NM_002207.1	ITGA9	-0.000637468	-0.0726736		0.00278594	0.156922
NM_002253.1	KDR	-0.00100135	-0.135624		-0.00376485	-0.24303
NM_004187.1	JARID1C	0.00109289	0.0819889		-0.00321827	-0.129974
NM_006426.1	DPYSL4	0.00427611	0.304843		-0.0100163	-0.391345
NM_007272.1	CTRC	-0.00166111	-0.21027		0.00111302	0.0790092
NM_007121.1	NR1H2	-0.00487915	-0.371626		-0.000386008	-0.0179257
NM_012120.1	CD2AP	-0.00135216	-0.141134		-0.000406332	-0.0225993
NM_012217.1	TPSD1	0.00307517	0.3082		-0.00418831	-0.235149
NM_014577.1	BRD1	-0.00225835	-0.218651		0.00305896	0.185687
NM_002463.1	MX2	-0.0118678	-0.721605		0.00437177	0.173719
NM_004530.1	MMP2	-0.0168776	-0.78692		0.0119478	0.392688
NM_002470.1	MYH3	-0.0130962	-0.771247		0.00935656	0.430136
NM_021922.1	FANCE	0.00772973	0.558448		-0.00253254	-0.111543
NM_021925.1	FLJ21820	0.00858039	0.60095		-0.00907903	-0.379486
NM_021927.1	FLJ13220	0.00785503	0.61734		-0.00791222	-0.437264
NM_021928.1	FLJ22649	0.00108919	0.081886		0.00220134	0.0906706
NM_021933.1	FLJ12438	-0.00241475	-0.173775		-0.00122898	-0.0515212
NM_021941.1	C21orf97	-0.0134363	-0.630087		0.0146187	0.384989
NM_021943.1	TEX27	-0.00659024	-0.644416		-0.000600002	-0.0339531
NM_021944.1	C14orf93	-0.00843806	-0.578345		0.00231528	0.106064
NM_021947.1	SRR	0.00581648	0.512798		-0.00623327	-0.334042
NM_000932.1	PLCB3	-0.00332447	-0.259205		0.00850552	0.354699
NM_000934.1	SERPINF2	-0.00681868	-0.506089		0.00668142	0.335483
NM_002778.1	PSAP	-0.0205016	-0.726041		0.0250988	0.515815
NM_003554.1	OR1E2	0.00174479	0.196626		0.00275759	0.182135
NM_021949.1	ATP2B3	-0.0031795	-0.385149		0.00227264	0.148939
NM_001785.1	CDA	-0.00587561	-0.232782		0.00900087	0.199165
NM_004363.1	CEACAM5	5.20521e-05	0.00596312		0.0014727	0.100346
NM_021951.1	DMRT1	0.000721277	0.0849718		0.00238093	0.140281
NM_021959.1	PPP1R11	0.004267	0.387645		-0.00192032	-0.105377
NM_006077.1	CBARA1	0.00349168	0.319966		-0.000508923	-0.026574
NM_006893.1	LGTN	0.00679459	0.42997		-0.0101011	-0.33518
NM_012182.1	FOXB1	-0.00218279	-0.199245		0.000717169	0.0409252
NM_012186.1	FOXE3	0.00176499	0.200961		0.00202034	0.117633
NM_015480.1	PVRL3	0.0041064	0.418922		-0.00611182	-0.346115
NM_020121.2	UGCGL2	-0.0039928	-0.303243		0.00960906	0.392263
NM_021966.1	TCL1A	0.0123421	0.594494		-0.0136343	-0.362703
NM_003552.1	OR1D4	-0.00126012	-0.145502		0.00168868	0.110107
NM_003555.1	OR1G1	-0.000421534	-0.0515295		-0.00335852	-0.196443
NM_021964.1	ZNF148	-0.00936727	-0.682678		0.0013188	0.0723811
NM_021967.1	SERF1A	-0.00119078	-0.119535		0.0020267	0.114439
NM_021975.1	RELA	-0.00609932	-0.513486		0.00323666	0.170781
NM_021926.1	ALX4	-0.0020048	-0.234884		0.0061246	0.366076
NM_021994.1	ZNF277	0.00734012	0.478621		-0.00757216	-0.286302
NM_021992.1	TMSNB	0.00369581	0.388322		-0.00274681	-0.150076
NM_003553.1	OR1E1	0.000598134	0.0648073		-0.000709431	-0.0446146
NM_015596.1	KLK13	0.000585049	0.0626051		-0.00322534	-0.239426
NM_021796.1	PLAC1	-0.00231153	-0.271499		0.00406368	0.258415
NM_005229.2	ELK1	0.0106778	0.70807		-0.00798005	-0.311631
NM_001832.2	CLPS	-0.00189337	-0.244865		0.00237623	0.178897
NM_000667.2	ADH1A	0.0045111	0.475055		-0.00490931	-0.282307
NM_000669.2	ADH1C	-0.000865185	-0.108138		0.003445	0.244721
NM_000670.2	ADH4	0.000509063	0.053663		-0.000383495	-0.0229031
NM_000671.2	ADH5	-0.00812797	-0.728662		-0.000432309	-0.0252186
NM_000673.2	ADH7	-0.00212096	-0.232346		0.00127813	0.0885298
NM_000832.4	GRIN1	0.00370467	0.380425		-0.00226979	-0.121863
NM_014223.2	NFYC	0.00286066	0.272732		-0.00431855	-0.22203
NM_000534.2	PMS1	0.000675765	0.0591972		-0.00080975	-0.0396395
NM_003174.2	SVIL	-0.00549928	-0.425739		0.00229666	0.0955942
NM_003174.2	SVIL	-0.0127954	-0.723205		0.00680828	0.260652
NM_021738.1	SVIL	-0.00209541	-0.221461		-0.00208319	-0.119065
NM_012072.2	C1QR1	-0.0141731	-0.636507		-0.000786952	-0.0244891
NM_016590.2	PART1	0.00172919	0.184461		-0.00119149	-0.0650268
NM_002910.4	RENBP	-0.0154775	-0.666088		0.0126623	0.341331
NM_000152.2	GAA	-0.0172396	-0.699187		0.0122522	0.310445
NM_001618.2	ADPRT	0.0161918	0.764421		-0.0123983	-0.345528
NM_006437.2	ADPRTL1	0.00111047	0.114011		-0.00798391	-0.449886
NM_005484.2	ADPRTL2	0.00637428	0.55234		-0.00614821	-0.3253
NM_005485.2	ADPRTL3	0.0101028	0.778205		-0.01029	-0.561493
NM_021777.1	ADAM28	-0.0109547	-0.742072		0.0018962	0.121037
NM_021777.1	ADAM28	-0.00484443	-0.461873		-0.00446962	-0.26296
NM_021612.1	ADAM11	0.00147815	0.153574		-0.00358203	-0.220934
NM_021641.1	ADAM12	-0.0017515	-0.170407		0.0016631	0.0968845
NM_021641.1	ADAM12	0.000583818	0.0681939		0.00321161	0.198024
NM_003815.2	ADAM15	-0.00149296	-0.0798722		0.0121669	0.327665
NM_021832.1	ADAM17	-0.0113462	-0.712661		0.0117535	0.410158
NM_014269.2	ADAM29	1.22841e-05	0.0014481		-0.00189191	-0.124962
NM_021779.1	ADAM29	-0.001639	-0.17859		0.000844965	0.0543537
NM_001464.2	ADAM2	-0.00105128	-0.126085		0.00283242	0.179108
NM_021903.1	GABBR1	-0.0182692	-0.81474		0.0142581	0.409309
NM_021903.1	GABBR1	0.00273467	0.297797		-0.00403831	-0.238667
NM_022044.1	SDF2L1	-0.00522227	-0.332035		0.00445816	0.177339
NM_022048.1	CSNK1G1	0.000517218	0.0612448		-0.00274809	-0.150761
NM_022049.1	GPR88	0.000635774	0.0703116		-0.0036977	-0.214914
NM_022052.1	NXF3	-0.00237355	-0.154022		0.00441153	0.14452
NM_022055.1	KCNK12	0.00819299	0.518177		-0.00607482	-0.214851
NM_022059.1	CXCL16	-0.0125763	-0.480518		0.0184107	0.388051
NM_022060.1	ABHD4	-0.00208328	-0.16198		0.00512785	0.193391
NM_022062.1	PKNOX2	-1.48102e-05	-0.00149521		-0.00148082	-0.0892052
NM_022063.1	C10orf84	0.00259573	0.265572		-0.00242445	-0.141573
NM_022078.1	FLJ12455	-0.00609985	-0.441374		0.00425947	0.187077
NM_022083.1	C1orf24	0.0144144	0.82664		-0.00907391	-0.423497
NM_022087.1	GALNT11	-0.00994759	-0.693996		0.00811339	0.329367
NM_022097.1	LOC63928	0.00277979	0.29458		-0.0015911	-0.101113
NM_022107.1	GPSM3	0.000998005	0.0694189		-0.00809256	-0.29126
NM_022112.1	P53AIP1	-0.00208522	-0.263039		-0.000822732	-0.050849
NM_022117.1	SE20-4	-0.0129478	-0.716613		0.00632925	0.261432
NM_022120.1	OXCT2	0.00395108	0.445764		-0.00371862	-0.226688
NM_022122.1	MMP27	-0.00101688	-0.102197		0.00557524	0.33026
NM_022123.1	NPAS3	6.85359e-05	0.00729587		-0.00116011	-0.0668252
NM_022127.1	SLC28A3	0.00274473	0.184873		0.0101384	0.336348
NM_022128.1	RBKS	0.00512348	0.369524		-0.00528511	-0.222354
NM_022129.1	MAWBP	0.00156947	0.150188		-0.0055148	-0.287077
NM_022131.1	CLSTN2	-0.000188598	-0.0183482		-0.00217176	-0.118606
NM_022134.1	GP3ST	0.00264542	0.262604		-0.00536915	-0.289462
NM_022144.1	TNMD	0.000404094	0.0498122		0.00204453	0.14171
NM_022146.1	OT7T022	-0.000201567	-0.019561		-0.00755028	-0.401713
NM_022147.1	IFRG28	0.0139531	0.825377		-0.015399	-0.569267
NM_022162.1	CARD15	0.00288618	0.217353		-0.0111959	-0.479581
NM_022167.1	XYLT2	-0.00293735	-0.2251		-0.00107087	-0.0508813
NM_022164.1	LCN7	-0.00242191	-0.277949		0.00456224	0.272008
NM_022165.1	LIN7B	-0.0083292	-0.629563		0.00964732	0.466695
NM_022001.1	DAMS	0.00175806	0.21674		-0.00191041	-0.122003
NM_022170.1	WBSCR1	0.00714764	0.683779		-0.00428111	-0.24377
NM_022100.1	MRPS14	0.0119825	0.801426		-0.00953475	-0.425184
NM_022171.1	TCTA	-0.00535972	-0.392946		-0.00213604	-0.0889135
NM_022003.1	FXYD6	-0.0119966	-0.733171		0.00375799	0.17892
NM_022006.1	FXYD7	0.00112486	0.106824		0.000645222	0.0359656
NM_021910.1	FXYD3	-0.000332658	-0.0430276		-0.00274043	-0.205763
NM_005971.2	FXYD3	0.00112476	0.123407		-0.00539974	-0.330281
NM_022336.1	EDAR	-0.00636194	-0.603296		0.00445934	0.269696
NM_022337.1	RAB38	0.011128	0.63354		-0.0136009	-0.521042
NM_022338.1	C11orf24	-0.0070306	-0.491935		0.00670453	0.287861
NM_022340.1	ZFYVE20	-0.00118967	-0.127807		0.00567241	0.315616
NM_022341.1	PDF	0.00367619	0.391985		0.00114524	0.0678707
NM_022347.1	IFRG15	0.00235277	0.299549		0.00320754	0.212663
NM_022350.1	LRAP	-0.0138972	-0.691262		0.0126178	0.364895
NM_022353.1	OSGEPL1	0.0035917	0.27883		-0.00247514	-0.117848
NM_022354.1	SPATA1	-0.0014642	-0.16607		0.00211364	0.132732
NM_022355.1	DPEP2	-0.0195747	-0.861173		0.0131027	0.386082
NM_022357.1	DPEP3	-0.00809694	-0.700934		0.00334472	0.259486
NM_022366.1	TFB2M	0.00864818	0.62944		-0.00962547	-0.383812
NM_022374.1	ARL6IP2	0.00345908	0.374167		-0.00482338	-0.264751
NM_020990.2	CKMT1	5.68872e-05	0.00635312		0.00035825	0.0236038
NM_001830.2	CLCN4	0.000541573	0.0638471		0.00177034	0.114589
NM_021872.1	CDC25B	-0.00644117	-0.402821		0.00464955	0.184907
NM_021874.1	CDC25B	0.00063402	0.0744286		-0.00132474	-0.0855154
NM_004962.2	GDF10	0.0104833	0.701918		-0.00997248	-0.404606
NM_005811.2	GDF11	0.00171041	0.171662		-0.00219852	-0.121866
NM_001492.3	GDF1	-0.000845503	-0.0933026		-0.00129344	-0.0770811
NM_021906.1	USP9X	-0.00745282	-0.608127		0.00455135	0.227841
NM_004654.2	USP9Y	-0.00185593	-0.0932757		0.00255343	0.0791454
NM_022172.1	PC	-0.0108905	-0.5644		0.0174606	0.500974
NM_022172.1	PC	0.00177039	0.240139		0.00113011	0.0810077
NM_013334.2	GMPPB	-0.00186134	-0.243922		-0.00164637	-0.11233
NM_021971.1	GMPPB	0.00174678	0.136478		0.000355348	0.0147187
NM_000920.2	PC	0.00330605	0.326755		-0.00926543	-0.511856
NM_018412.2	ST7	0.00733486	0.535118		-0.00349734	-0.149462
NM_018412.2	ST7	0.00599139	0.419828		0.00103237	0.0435921
NM_021908.1	ST7	0.00147017	0.142168		0.00242956	0.12995
NM_000508.2	FGA	0.00190091	0.202871		-0.00295974	-0.194495
NM_021871.1	FGA	-7.51515e-05	-0.0091645		0.00483696	0.293574
NM_021871.1	FGA	-0.000233685	-0.0264121		-0.00039083	-0.023713
NM_005141.1	FGB	-0.00156295	-0.180051		0.00368962	0.236649
NM_021870.1	FGG	0.00111777	0.126774		-0.00707593	-0.398266
NM_000509.3	FGG	0.00383474	0.424546		-0.00192958	-0.111005
NM_000509.3	FGG	0.0015307	0.170349		-0.00157403	-0.108273
NM_006687.2	ACTL7A	-0.00036947	-0.0411792		-0.00450647	-0.275017
NM_006686.2	ACTL7B	0.00033336	0.0404337		0.00320991	0.185034
NM_020473.1	PIGA	-0.00498976	-0.464431		-0.00418584	-0.215583
NM_002641.1	PIGA	0.00431993	0.518846		-0.00621462	-0.420389
NM_022002.1	NR1I2	-0.000528693	-0.0523208		-0.00103231	-0.0619574
NM_022002.1	NR1I2	-0.000637705	-0.0685772		-0.003449	-0.214268
NM_004973.2	JARID2	0.00595928	0.497233		0.00813216	0.445632
NM_021111.1	RECK	-0.00638464	-0.469462		-0.0011811	-0.051364
NM_002931.2	RING1	-0.002769	-0.307004		-0.00290828	-0.169093
NM_002958.1	RYK	-0.0147526	-0.763732		0.0165155	0.527873
NM_022037.1	TIA1	0.00437053	0.311088		-0.00631919	-0.245664
NM_014317.2	TPRT	0.0102996	0.739979		-0.00892022	-0.378228
NM_022449.1	RAB17	0.00274927	0.305295		-0.00749657	-0.452306
NM_022452.1	FBS1	0.00215901	0.155976		-0.00589331	-0.248525
NM_022473.1	ZFP106	-0.0026763	-0.217413		0.00208043	0.117793
NM_022476.1	FTS	-0.00879803	-0.547529		0.00261343	0.104418
NM_022487.1	DCLRE1C	-0.00757342	-0.525989		0.00449433	0.176724
NM_022489.1	FLJ22056	-0.00590621	-0.357819		0.00855707	0.289627
NM_022490.1	PAF53	0.0056085	0.327842		-0.00708911	-0.234658
NM_022492.1	FLJ12788	-0.00306343	-0.284483		0.00270774	0.139259
NM_022493.1	NARFL	-0.00415786	-0.312406		0.00564949	0.27012
NM_022494.1	ZDHHC6	-0.00414925	-0.387831		0.000943044	0.0484505
NM_016148.1	SHANK1	-0.00117141	-0.121201		0.00043505	0.0257122
NM_020535.1	KIR2DL5	0.00956511	0.662489		-0.0138162	-0.564057
NM_020796.1	SEMA6A	-0.00198558	-0.211725		0.00237726	0.146541
NM_004000.1	CHI3L2	-0.00313125	-0.271372		-0.00669739	-0.37768
NM_014604.1	TIP-1	0.00481014	0.321572		0.00930558	0.330099
NM_021034.1	IFITM3	0.0109309	0.557213		-0.0157971	-0.511179
NM_019884.1	GSK3A	0.00226624	0.263386		-0.00512224	-0.348162
NM_022567.1	NYX	-0.000335952	-0.045535		-0.00190498	-0.14513
NM_022569.1	NDST4	-0.00122453	-0.126553		-0.00405199	-0.256044
NM_003350.2	UBE2V2	0.0170617	0.817913		-0.0136778	-0.473359
NM_012128.2	CLCA4	0.000272813	0.0282814		-0.00390284	-0.231329
NM_001102.2	ACTN1	-0.00558068	-0.310791		0.0137558	0.398366
NM_021737.1	CLCN6	-0.012109	-0.793619		0.00870999	0.382756
NM_012151.2	F8A	0.00697148	0.527564		-0.00952875	-0.416741
NM_001436.2	FBL	0.00339193	0.209524		-0.0094498	-0.314176
NM_004076.3	CRYBB3	0.00447225	0.472828		-0.0001552	-0.00934404
NM_021991.1	JUP	-0.00233943	-0.118815		0.00599215	0.177637
NM_021785.2	RAI2	0.00174334	0.174314		-0.00163949	-0.0871802
NM_003979.2	RAI3	-0.000787351	-0.0791482		-0.000133023	-0.00751658
NM_018946.2	NANS	-0.00316802	-0.212658		0.00440319	0.170562
NM_003353.2	UCN	-0.00543147	-0.500625		0.00117833	0.0664761
NM_021995.1	UTS2	0.00479332	0.461271		-0.00412545	-0.224392
NM_006786.2	UTS2	0.00202643	0.179582		-0.00228656	-0.127459
NM_006786.2	UTS2	-0.000234027	-0.0274968		-0.00186493	-0.118552
NM_004234.3	ZNF235	-0.00793551	-0.704008		0.00369097	0.228662
NM_006991.2	ZNF197	0.00253249	0.249431		0.00237601	0.170653
NM_022662.1	ANAPC1	0.0113578	0.671756		-0.0088691	-0.303564
NM_022659.1	EBF2	0.00123615	0.139634		0.0013305	0.0743325
NM_022663.1	CTAGE-1	-0.0016995	-0.189189		0.00535741	0.308676
NM_015136.1	STAB1	-0.0353745	-0.869532		0.0288847	0.480873
NM_012197.2	RABGAP1	-0.0107072	-0.720105		0.00479899	0.218646
NM_022730.1	COPS7B	-0.00222119	-0.190432		-0.000765467	-0.0376076
NM_022731.1	NUCKS	0.00276116	0.188345		-0.0091033	-0.343756
NM_022734.1	FLJ20859	-0.00360516	-0.264823		0.00583227	0.296549
NM_022736.1	FLJ14153	-0.0186515	-0.794104		0.0154873	0.402727
NM_022737.1	LPPR2	-0.00578858	-0.498522		0.00402203	0.208235
NM_022743.1	SMYD3	0.00884047	0.589712		-0.011125	-0.409279
NM_022744.1	FLJ13868	-0.00807479	-0.532215		0.00723691	0.300788
NM_022747.1	C14orf136	8.08136e-05	0.00810228		0.000481538	0.0273698
NM_022750.1	ZC3HDC1	-0.00227854	-0.148757		0.00824961	0.293613
NM_022751.1	C18orf11	-0.00257298	-0.292501		-0.00025955	-0.015567
NM_022753.1	FLJ12903	-0.000819206	-0.0717967		-0.00417111	-0.199174
NM_022759.1	FLJ21865	-0.0164174	-0.766827		0.0130895	0.425448
NM_022761.1	C11orf1	-0.0157851	-0.7058		0.011923	0.330574
NM_022764.1	FLJ12998	0.000186456	0.0156866		-0.00113958	-0.0572522
NM_022769.1	TORC3	-0.00179866	-0.138905		5.05508e-06	0.000215135
NM_022773.1	FLJ12681	0.00206913	0.23493		0.00550919	0.3235
NM_022774.1	FLJ21144	-0.0171029	-0.734832		0.0141957	0.382234
NM_022777.1	RABL5	-0.00296556	-0.286887		-0.00187224	-0.114101
NM_022783.1	DEPDC6	-0.00765431	-0.599112		0.00664688	0.353817
NM_022784.1	FLJ12476	-0.00132707	-0.160234		0.00173308	0.108804
NM_022786.1	ARV1	0.00827279	0.686162		-0.00512572	-0.297792
NM_016192.2	TMEFF2	-0.00118951	-0.118345		0.00303915	0.157747
NM_020245.2	TULP4	-0.0105825	-0.7256		0.011752	0.495641
NM_022819.1	PLA2G2F	0.00138286	0.153413		-0.00590287	-0.380009
NM_022822.1	KLC2	0.0022036	0.150747		-0.00248804	-0.103443
NM_022823.1	FNDC4	-0.0020042	-0.21955		0.00951575	0.544336
NM_022826.1	AXOT	0.0121701	0.683966		-0.0108148	-0.417304
NM_022830.1	FLJ22347	-0.00226242	-0.166453		-0.00159542	-0.078813
NM_022831.1	FLJ12806	0.0118285	0.61287		-0.0115097	-0.408593
NM_022837.1	FLJ22833	-0.00296155	-0.347279		0.00110473	0.0731286
NM_022841.1	FLJ12994	0.00637234	0.526317		-0.00804031	-0.365075
NM_022405.1	XT3	-0.00141779	-0.218532		0.00587691	0.405679
NM_005104.2	BRD2	-0.00922848	-0.657949		0.00818481	0.346832
NM_007371.2	BRD3	-0.00821859	-0.625187		0.00427671	0.217411
NM_003401.2	XRCC4	0.00917814	0.631325		-0.0114166	-0.493766
NM_005432.2	XRCC3	0.0074927	0.599434		-0.0112026	-0.538369
NM_001748.3	CAPN2	0.00556032	0.47604		0.00178101	0.0786229
NM_021141.2	XRCC5	0.00517561	0.385843		-0.00946761	-0.38129
NM_012200.2	B3GAT3	-0.0092056	-0.602238		0.00628842	0.260255
NM_005186.2	CAPN1	0.00501459	0.44056		-0.00138329	-0.0675263
NM_022809.1	CDC25C	0.0125064	0.767224		-0.00984303	-0.377493
NM_001790.2	CDC25C	0.00698474	0.47581		-0.00809813	-0.298854
NM_022440.1	MAL	0.014656	0.626022		-0.00973623	-0.222771
NM_012394.2	PFDN2	0.00527697	0.414358		-0.00458709	-0.21808
NM_002623.2	PFDN4	0.00373972	0.380177		-0.00634376	-0.337502
NM_022580.1	CSHL1	-0.000886998	-0.0999436		-0.000923458	-0.0583174
NM_021920.2	SCT	0.000331547	0.0406135		0.0016992	0.115443
NM_021973.1	HAND2	0.00187677	0.215341		-0.00158435	-0.10272
NM_006032.2	CPNE6	0.0088353	0.45862		0.0201057	0.505241
NM_012262.2	HS2ST1	-0.0071942	-0.659635		0.00928858	0.514968
NM_022307.1	ICA1	-0.00198871	-0.257496		0.000999045	0.0766028
NM_022308.1	ICA1	-0.0124281	-0.576912		0.00408355	0.11331
NM_000873.2	ICAM2	-0.00715329	-0.408942		0.00358796	0.124255
NM_002162.2	ICAM3	-0.00246493	-0.149682		-0.00221431	-0.0729163
NM_001544.2	ICAM4	-0.000160442	-0.0148526		0.00161988	0.0756373
NM_022377.1	ICAM4	1.13426e-05	0.0010927		0.000229476	0.0133366
NM_003259.2	ICAM5	-0.00285997	-0.159246		0.0051454	0.158247
NM_022650.1	RASA1	0.00398055	0.355249		0.00809783	0.391181
NM_022650.1	RASA1	-0.000354076	-0.038802		0.00287249	0.192526
NM_006506.2	RASA2	0.000813822	0.0547805		-0.00206678	-0.0912496
NM_000812.2	GABRB1	0.00191595	0.175995		-0.00466626	-0.244672
NM_021911.1	GABRB2	0.000457417	0.0451364		-0.00548802	-0.309388
NM_006660.3	CLPX	0.00743844	0.545746		-0.00629615	-0.300418
NM_012068.2	ATF5	-0.012443	-0.585127		-0.00347976	-0.10041
NM_022895.1	FLJ12448	-0.0132497	-0.688784		0.0105805	0.356512
NM_022901.1	LRRC19	0.00252188	0.258598		-0.00370521	-0.248825
NM_022906.1	FLJ13195	0.00162808	0.178302		-0.00114196	-0.0691875
NM_022907.1	FLJ23053	0.00485194	0.560382		-8.0859e-05	-0.00475101
NM_022908.1	FLJ12442	0.00800025	0.523998		-0.0071082	-0.259689
NM_022912.1	FLJ13110	0.00525901	0.591225		-0.00172172	-0.115333
NM_022914.1	24432	0.0031366	0.181515		-0.00197306	-0.0636457
NM_004084.2	DEFA1	-0.000307351	-0.0334686		-0.00488002	-0.272905
NM_005217.2	DEFA3	6.23706e-06	0.000730765		0.00183369	0.122723
NM_001926.2	DEFA6	-0.000368193	-0.0456547		-0.00232276	-0.160992
NM_003186.2	TAGLN	-0.00643581	-0.568129		0.00630557	0.36227
NM_021122.2	FACL2	-0.0091515	-0.421972		0.017089	0.419438
NM_022977.1	ACSL4	-0.00102741	-0.123678		-0.00340761	-0.214758
NM_005225.1	E2F1	0.0118909	0.806679		-0.00777569	-0.349607
NM_001949.2	E2F3	-0.00555439	-0.429144		0.00121758	0.0608864
NM_001951.2	E2F5	-0.00339736	-0.282757		0.000896108	0.0459052
NM_021990.1	GABRE	-0.00131311	-0.133938		0.00107727	0.0657544
NM_004961.2	GABRE	-0.000992513	-0.117775		-0.000170554	-0.0123526
NM_003894.3	PER2	-0.00338502	-0.450437		0.00333912	0.24422
NM_022817.1	PER2	0.00243463	0.245305		-0.00896104	-0.584392
NM_004418.2	DUSP2	0.0143321	0.773438		0.0055913	0.198025
NM_004425.2	ECM1	0.00394102	0.312687		0.0043459	0.169585
NM_004419.2	DUSP5	0.0232433	0.923312		-0.0126717	-0.439308
NM_004092.2	ECHS1	-0.000445943	-0.0292414		0.000770374	0.0285651
NM_022664.1	ECM1	-0.00279663	-0.157113		0.0128429	0.35406
NM_006188.2	OCM	-0.0142225	-0.81713		0.0101858	0.414615
NM_000915.2	OXT	-0.000413328	-0.0436344		0.000282959	0.0155158
NM_022716.1	PRRX1	-0.00307888	-0.296146		-0.00147093	-0.0827462
NM_006902.2	PRRX1	-0.0025868	-0.283653		0.00803783	0.473706
NM_003924.2	PHOX2B	-0.000878659	-0.090317		0.000895875	0.0506694
NM_018979.1	PRKWNK1	0.00759001	0.471513		-0.00245725	-0.120037
NM_021071.1	DO	0.00148156	0.182119		-0.00713109	-0.448326
NM_023007.1	FLJ12517	-0.00168422	-0.164026		0.00758791	0.414778
NM_023016.1	FLJ21870	-0.0112884	-0.62196		0.0124789	0.381189
NM_023036.1	DNAI2	-0.00290774	-0.270695		3.57867e-05	0.00183152
NM_016731.2	FOLR1	-7.74997e-06	-0.000800404		0.00193695	0.11682
NM_023013.1	LOC65121	-0.00134201	-0.128122		0.00133051	0.0794633
NM_023014.1	LOC65122	0.000568927	0.0679427		-0.00160868	-0.110085
NM_022802.1	CTBP2	0.000522369	0.0669006		0.00154439	0.11525
NM_012319.2	SLC39A6	0.0136786	0.807277		-0.0116981	-0.459131
NM_023070.1	LOC65243	6.14033e-05	0.00735052		-0.000261804	-0.0158162
NM_023071.1	SPATS2	0.0074696	0.634373		-0.00440036	-0.248856
NM_023077.1	FLJ12439	0.0030821	0.260131		-0.00120573	-0.0588667
NM_023078.1	FLJ13852	0.0107459	0.698898		-0.00861172	-0.311931
NM_023080.1	FLJ20989	0.00525745	0.450845		0.0055212	0.302062
NM_023037.1	13CDNA73	0.00131729	0.105969		-0.00148833	-0.0636839
NM_019054.1	MGC5560	0.00147908	0.130649		-0.00102591	-0.0598433
NM_012069.2	ATP1B4	0.00243609	0.243065		0.00136247	0.0791539
NM_020239.2	SPEC1	-0.00587721	-0.330582		0.0112472	0.358071
NM_023917.1	TAS2R9	0.00160804	0.183374		-0.00545978	-0.309825
NM_023918.1	TAS2R8	0.00314556	0.350505		-0.00318884	-0.194493
NM_023919.1	TAS2R7	0.000204702	0.023663		-0.00263781	-0.169126
NM_023920.1	TAS2R13	0.00266926	0.289628		-0.00297147	-0.181177
NM_023921.1	TAS2R10	-0.000994095	-0.109828		-0.00120683	-0.0802331
NM_023922.1	TAS2R14	9.28605e-05	0.010586		-0.00260699	-0.171438
NM_023924.1	BRD9	-0.00754316	-0.560013		0.00677563	0.407517
NM_023927.1	NS3TP2	0.009358	0.56794		-0.00769	-0.266749
NM_015049.1	ALS2CR3	-0.00212533	-0.196837		0.00459447	0.252336
NM_023933.1	MGC2494	-0.00530714	-0.380719		0.00545459	0.226966
NM_023935.1	C20orf116	0.00345328	0.300177		0.00125082	0.0683884
NM_023936.1	MRPS34	0.00572272	0.463812		-0.00196976	-0.0913925
NM_023942.1	MGC3036	0.00986469	0.817003		-0.0083018	-0.423093
NM_022719.1	DGCR14	0.00215265	0.213521		-0.00753872	-0.423606
NM_022978.1	SERF1B	-0.00472965	-0.449011		0.00175442	0.10718
NM_005586.2	MDFI	0.000371756	0.0443686		0.000316289	0.0221667
NM_001400.2	EDG1	0.00339233	0.19096		-0.0113232	-0.333149
NM_006759.2	UGP2	0.0155694	0.845254		-0.00542784	-0.223444
NM_005763.2	AASS	-0.00426508	-0.511866		0.00326159	0.21505
NM_022804.1	SNURF	0.00492863	0.286011		-0.00518031	-0.193995
NM_022790.1	MMP19	-0.000848365	-0.107753		0.00322315	0.202067
NM_022792.1	MMP19	-0.0110921	-0.416047		0.0303725	0.560737
NM_005940.2	MMP11	-0.00382669	-0.335897		0.004855	0.284393
NM_002427.2	MMP13	-0.00326987	-0.337604		0.00455336	0.274103
NM_004995.2	MMP14	-0.0171437	-0.658003		0.0123688	0.282744
NM_002421.2	MMP1	0.00113298	0.0667188		-0.00200437	-0.0614038
NM_022564.1	MMP16	-0.00215026	-0.265701		0.00101033	0.0690257
NM_022564.1	MMP16	-0.00155802	-0.170504		0.00441431	0.296398
NM_005941.2	MMP16	-0.000846611	-0.0852944		-0.00216073	-0.12547
NM_002422.2	MMP3	-0.00102255	-0.06078		0.00658428	0.234695
NM_002423.2	MMP7	0.0104567	0.379823		0.0124452	0.249953
NM_006690.2	MMP24	-0.00238869	-0.254555		0.00540284	0.339746
NM_022718.1	MMP25	-0.00691686	-0.358156		-0.00396077	-0.159391
NM_021801.2	MMP26	-0.0013764	-0.173573		0.00177558	0.111995
NM_000142.2	FGFR3	-9.87709e-05	-0.0122652		-0.00137089	-0.0831334
NM_022965.1	FGFR3	0.00283916	0.295644		-0.0057416	-0.328357
NM_022963.1	FGFR4	-0.00249384	-0.250639		0.00300497	0.167292
NM_022963.1	FGFR4	-0.000109873	-0.0113288		0.000248443	0.0141378
NM_002011.2	FGFR4	-8.96032e-06	-0.000919944		0.00492033	0.313391
NM_021923.2	FGFRL1	-0.00687731	-0.461546		0.00937193	0.334853
NM_000707.2	AVPR1B	-0.00188834	-0.219854		0.00212532	0.135745
NM_015442.1	CNOT10	0.0068175	0.543494		-0.00970258	-0.440285
NM_015450.1	POT1	0.009335	0.637479		-0.0100495	-0.432703
NM_020180.1	BRUNOL4	-0.000580386	-0.0493454		-0.00294677	-0.152517
NM_015147.1	KIAA0582	0.00246098	0.219546		-0.00188424	-0.103974
NM_015438.1	HOM-TES-103	9.33367e-05	0.00887133		-0.000832984	-0.0430107
NM_015653.1	DKFZP566F0546	0.00318384	0.36476		-0.00436345	-0.274438
NM_016458.2	LOC51236	0.0028847	0.230555		-0.00114799	-0.0517164
NM_002474.1	MYH11	0.000350133	0.0413016		-0.00179538	-0.105331
NM_022845.1	CBFB	0.0103181	0.691297		-0.0116707	-0.434798
NM_005218.2	DEFB1	-0.002125	-0.225881		0.0055191	0.331982
NM_004942.2	DEFB4	0.00109959	0.119679		0.00394175	0.220569
NM_018661.2	DEFB103	0.000997825	0.116707		-0.00155567	-0.100192
NM_015507.2	EGFL6	0.00799511	0.634982		-0.00552272	-0.24757
NM_006817.2	C12orf8	-0.0102025	-0.667699		0.00596379	0.266188
NM_020474.2	GALNT1	0.00166046	0.126976		-0.000948833	-0.0400038
NM_007210.2	GALNT6	-0.0060676	-0.320131		0.0118131	0.355055
NM_004964.2	HDAC1	0.00911084	0.504598		-0.0114411	-0.341791
NM_003883.2	HDAC3	0.00212549	0.216218		-0.00986388	-0.540765
NM_006044.2	HDAC6	-0.0110667	-0.736447		0.0113199	0.491363
NM_000520.2	HEXA	-0.00206311	-0.194028		-0.000102179	-0.00576352
NM_000521.2	HEXB	-0.0109995	-0.515446		0.0129944	0.339857
NM_024013.1	IFNA1	0.000276606	0.0330929		0.00124564	0.084218
NM_024009.1	GJB3	0.000912825	0.083406		0.000166008	0.00871495
NM_006900.2	IFNA13	-0.00227001	-0.235969		0.00806629	0.455411
NM_024025.1	MGC1136	6.81779e-05	0.0077936		0.000244397	0.0161636
NM_024035.1	MGC3113	-0.00150975	-0.136925		0.00456451	0.241863
NM_024037.1	MGC2603	0.0139342	0.785424		-0.0121221	-0.41272
NM_024039.1	MIS12	-0.00444969	-0.369054		-0.000282463	-0.0126847
NM_024040.1	CUEDC2	0.0100297	0.678705		-0.0136618	-0.563847
NM_024041.1	SCNM1	5.72822e-06	0.000540373		-0.00281878	-0.145899
NM_024045.1	DDX50	0.00854575	0.531461		-0.0116042	-0.38003
NM_024049.1	MGC5566	-0.00281172	-0.239848		0.00197034	0.101828
NM_024054.1	C7orf25	0.00501191	0.485751		-0.00026533	-0.0160277
NM_024058.1	MGC5590	-0.00180877	-0.237719		-0.000797588	-0.057674
NM_024060.1	MGC5395	0.0031781	0.278016		0.000695493	0.0365891
NM_024063.1	SPATA5L1	0.00581462	0.529693		-0.000453152	-0.0241375
NM_024074.1	MGC3169	-0.000753755	-0.0883866		0.00307176	0.179555
NM_024075.1	LENG5	-0.00730813	-0.484467		0.00521295	0.223272
NM_024076.1	KCTD15	0.000778896	0.0792869		-0.000894099	-0.0529906
NM_024078.1	MGC3162	-0.000357855	-0.0245896		-0.0011029	-0.0540713
NM_024089.1	KDELC1	0.01374	0.793683		-0.0137576	-0.469957
NM_024090.1	ELOVL6	0.0152671	0.748805		-0.00896984	-0.259868
NM_024092.1	MGC5508	0.00673944	0.540995		-0.00836915	-0.395173
NM_024093.1	MGC5509	0.0115431	0.766746		-0.00928839	-0.392904
NM_024094.1	MGC5528	0.0189717	0.837468		-0.0169663	-0.442478
NM_024096.1	XTP3TPA	0.0161482	0.816304		-0.0105127	-0.327269
NM_024097.1	MGC955	0.00461001	0.365879		-0.00636683	-0.279578
NM_024098.1	MGC2574	0.00808634	0.633871		-0.00370169	-0.178689
NM_024099.1	MGC2477	0.0109796	0.664873		-0.00822856	-0.302697
NM_024106.1	ZNF426	-0.00474195	-0.493335		-0.00354531	-0.215802
NM_024107.1	MGC3123	-0.0103959	-0.665952		0.00915899	0.362556
NM_024108.1	MGC2650	-0.00524867	-0.386568		-0.0043033	-0.188359
NM_024109.1	MGC2654	0.0025624	0.236896		0.0049292	0.284338
NM_024115.1	MGC4309	0.00150908	0.16847		0.0001682	0.0112306
NM_024116.1	MGC5306	-0.00679493	-0.486033		0.00743847	0.280248
NM_024119.1	LGP2	-0.00892598	-0.632241		0.00280731	0.126547
NM_024120.1	C20orf7	-0.00175227	-0.206749		0.00223024	0.136619
NM_000351.2	STS	-0.00650183	-0.53539		4.83777e-05	0.00271783
NM_024033.1	MGC5242	-0.00327416	-0.311603		0.00327414	0.180375
NM_023944.1	CYP4F12	-7.67535e-05	-0.00760593		-0.00153485	-0.0874007
NM_024018.1	BTN2A3	0.000347974	0.0412205		0.00189294	0.139513
NM_023110.1	FGFR1	0.0026396	0.288406		0.0034016	0.212898
NM_023110.1	FGFR1	0.00208331	0.227885		-0.00144851	-0.087957
NM_022971.1	FGFR2	0.000310329	0.0366794		0.00261576	0.162707
NM_022976.1	FGFR2	-0.00132104	-0.149044		-0.0030608	-0.190916
NM_005083.2	U2AF1L1	0.000543598	0.0577932		0.00646553	0.346542
NM_021251.2	CAPN10	0.000973162	0.108735		0.0027777	0.179393
NM_023087.1	CAPN10	-6.91625e-05	-0.00713658		0.00113612	0.0658661
NM_023089.1	CAPN10	0.00141171	0.17472		-0.00171249	-0.107513
NM_014289.2	CAPN6	-0.000612958	-0.067673		0.00129032	0.0859251
NM_023032.1	METTL1	-0.00120323	-0.152079		0.00339772	0.254977
NM_023033.1	METTL1	-0.00773791	-0.471358		0.0135678	0.446977
NM_015254.1	KIF13B	-0.00603429	-0.450193		0.00710802	0.340961
NM_023003.1	TM6SF1	-0.00653253	-0.309511		0.0157886	0.411063
NM_024123.1	LY6G6E	-0.0019805	-0.194268		-0.0012824	-0.0863221
NM_024012.1	HTR5A	0.00254855	0.30226		-0.00547044	-0.384312
NM_018491.2	LOC55871	0.00162149	0.176358		-0.00619792	-0.345412
NM_024294.1	MGC4614	0.00501832	0.430732		-0.004521	-0.233011
NM_024297.1	MGC2941	-0.000300112	-0.0314273		7.97484e-05	0.00506276
NM_024303.1	ZNF495	-0.0019893	-0.207807		0.00217533	0.131405
NM_024307.1	MGC4171	-0.0134757	-0.704182		0.00902964	0.308389
NM_024313.1	MGC3731	0.0032821	0.292675		-0.00431804	-0.229557
NM_024322.1	MGC11266	0.0098385	0.747089		-0.00781176	-0.344198
NM_024327.1	ZNF576	0.00645493	0.60432		-0.00622379	-0.34917
NM_024330.1	SLC27A3	0.0110376	0.498359		0.0062151	0.160776
NM_024333.1	FSD1	0.0104476	0.762219		-0.0109928	-0.448226
NM_024334.1	MGC3222	0.00253562	0.187986		0.00826227	0.322101
NM_024341.1	ZNF557	0.00317397	0.339713		6.9849e-05	0.00508096
NM_024345.1	MGC10765	-0.00824827	-0.65648		0.00402047	0.202627
NM_024409.1	NPPC	-0.00209629	-0.24661		0.00694256	0.425733
NM_002892.2	ARID4A	0.00498358	0.393457		-0.00660516	-0.303353
NM_023001.1	ARID4A	0.0001536	0.0114183		-0.00576616	-0.262009
NM_021969.1	NR0B2	0.00273008	0.291299		-0.00461062	-0.289185
NM_002893.2	RBBP7	0.0130025	0.738443		-0.0131382	-0.45116
NM_007036.2	ESM1	0.000886764	0.0985552		0.0020005	0.119123
NM_023019.1	DCTN1	-0.000792728	-0.0568223		0.00411248	0.164624
NM_004082.2	DCTN1	0.00325754	0.413307		-0.00339081	-0.235393
NM_022874.1	SMN1	0.00172165	0.0943601		-0.00705988	-0.191812
NM_003474.2	ADAM12	0.00253963	0.241037		-0.00441508	-0.25207
NM_006037.2	HDAC4	-0.00102602	-0.090645		0.00197462	0.0975125
NM_015401.1	HDAC7A	0.00122486	0.138906		-0.00157046	-0.0969873
NM_016596.2	HDAC7A	0.000661295	0.0980753		0.00497397	0.373509
NM_022877.1	SMN2	0.0010274	0.114403		0.000393516	0.0214105
NM_000490.2	AVP	0.00105451	0.11362		-0.00105013	-0.0706716
NM_004967.2	IBSP	-0.00159087	-0.180366		-0.00195383	-0.134219
NM_002231.2	KAI1	0.0114744	0.691661		-0.00202374	-0.091869
NM_012331.2	MSRA	-0.00359802	-0.266057		0.00825467	0.340407
NM_003355.2	UCP2	0.00684364	0.351784		-0.00280193	-0.0794701
NM_022810.1	SLC25A14	0.00355776	0.315853		-0.000636807	-0.0298239
NM_003356.2	UCP3	0.00600959	0.424037		-0.00456676	-0.169287
NM_022803.1	UCP3	0.00224127	0.236392		-0.00105129	-0.0662289
NM_022803.1	UCP3	0.0036602	0.3533		-0.00150792	-0.0790455
NM_002038.2	G1P3	0.00548516	0.293851		0.0075289	0.229493
NM_003308.2	TSPY	0.00135798	0.161391		-0.00657329	-0.361384
NM_006208.1	ENPP1	0.00548086	0.599644		-0.004967	-0.31182
NM_021806.1	FAM3A	-0.0108798	-0.718334		0.00800466	0.365981
NM_024318.1	ILT8	-0.00209543	-0.207544		0.00329061	0.186468
NM_000499.2	CYP1A1	0.00156463	0.142495		0.00189122	0.0945161
NM_014031.1	SLC27A6	0.000611501	0.0745153		-0.00294984	-0.201001
NM_012254.1	SLC27A5	0.00327557	0.267406		-0.00488477	-0.22439
NM_005736.2	ACTR1A	0.00496887	0.334921		0.00336185	0.149285
NM_000104.2	CYP1B1	-0.0157927	-0.553094		0.0236746	0.448409
NM_005735.2	ACTR1B	0.00467643	0.437159		-0.00354602	-0.177949
NM_000761.2	CYP1A2	-0.000133373	-0.0138539		-0.00225407	-0.13169
NM_004972.2	JAK2	0.0112278	0.776656		-0.0097634	-0.483036
NM_001408.1	CELSR2	-0.00191198	-0.172952		0.00393122	0.221347
NM_001407.1	CELSR3	0.00507717	0.337079		-0.00573554	-0.196244
NM_024010.1	MTRR	-0.00049089	-0.0553791		-0.00188856	-0.120366
NM_000256.2	MYBPC3	-0.00276825	-0.219063		0.00268962	0.128889
NM_002826.2	QSCN6	-0.0046151	-0.267144		0.00954372	0.284277
NM_024491.1	BITE	-0.000341821	-0.0390048		-0.00541369	-0.381697
NM_006926.1	SFTPA2	-0.000555891	-0.0647365		-0.000877936	-0.0560064
NM_024498.1	ZNF117	-0.00114282	-0.101012		0.000319553	0.0161522
NM_014762.1	DHCR24	0.0156346	0.696192		-0.0065134	-0.185128
NM_024501.1	HOXD1	-0.00142663	-0.133923		0.00421149	0.213941
NM_024503.1	HIVEP3	0.000391985	0.0427654		0.00255204	0.1443
NM_024504.1	PRDM14	0.00271409	0.247075		-0.00111377	-0.0721653
NM_024508.1	ZBED2	0.0320656	0.951496		-0.0315982	-0.653633
NM_024509.1	LRFN3	-0.00140478	-0.104504		-0.00182326	-0.0759926
NM_024518.1	ULBP3	0.000705971	0.0748271		-0.00184826	-0.109413
NM_024520.1	FLJ22555	0.0118367	0.731198		-0.00765149	-0.305511
NM_024522.1	FLJ12650	-0.00365084	-0.364353		-0.00137541	-0.085038
NM_024528.1	NKAP	0.0053627	0.450867		-0.00733154	-0.354952
NM_024530.1	FLJ23306	0.00515972	0.481578		-0.00280636	-0.155659
NM_024535.1	FLJ22021	-0.00761135	-0.455952		0.00823809	0.325047
NM_024537.1	FLJ12118	-0.00938864	-0.750116		0.00726139	0.400127
NM_024541.1	C10orf76	-0.00303442	-0.233431		0.00351183	0.154105
NM_024544.1	FLJ12875	-0.00227086	-0.191829		-0.000637964	-0.0312136
NM_024552.1	LASS4	-0.000412599	-0.0406111		0.000904033	0.0536725
NM_024556.1	FLJ21103	0.00359756	0.359271		-0.00373358	-0.220912
NM_024558.1	C14orf138	-0.00389914	-0.277672		-0.000176814	-0.00686066
NM_024567.1	FLJ21616	-0.00816871	-0.399225		0.00486098	0.132947
NM_024570.1	FLJ11712	0.0125899	0.665394		-0.0138986	-0.406533
NM_024572.1	GALNT14	0.000276237	0.0281482		0.00126555	0.0730175
NM_024573.1	C6orf211	0.00937038	0.643391		-0.00825661	-0.39607
NM_024575.1	FLJ23467	-0.00878413	-0.619046		0.00184518	0.089432
NM_024578.1	FLJ22709	0.00182166	0.152261		-0.00583795	-0.257098
NM_024579.1	FLJ23221	-0.0166794	-0.64816		0.0156209	0.334234
NM_024582.1	FLJ23056	-0.00104174	-0.130321		-0.00299038	-0.202907
NM_024589.1	FLJ22386	-0.00946681	-0.654872		0.0100832	0.405552
NM_024592.1	FLJ13352	-0.00596065	-0.414932		0.00171523	0.0867893
NM_024595.1	FLJ12666	-0.00760971	-0.624432		0.00537064	0.302272
NM_024596.1	FLJ12847	0.00202455	0.228353		0.00194845	0.119437
NM_024600.1	FLJ20898	-0.00823764	-0.552754		-0.00230756	-0.0992013
NM_024603.1	FLJ11588	0.00378765	0.225935		-0.0137476	-0.457625
NM_024604.1	FLJ21908	0.0112394	0.77151		-0.00701986	-0.314013
NM_024607.1	PPP1R3B	0.00261249	0.271588		-0.00537667	-0.377242
NM_024608.1	NEIL1	-0.0101931	-0.747345		0.00793734	0.439996
NM_024614.1	FLJ13197	-0.00988428	-0.677769		0.00465156	0.278292
NM_024616.1	FLJ23186	0.00131358	0.147122		-0.00483059	-0.3154
NM_024623.1	FLJ13491	-0.000183174	-0.0176568		-0.00177653	-0.10894
NM_024626.1	B7-H4	-0.000101377	-0.0119699		0.00181453	0.114792
NM_024631.1	FLJ23342	-0.010347	-0.761441		0.00463271	0.221283
NM_024636.1	FLJ23153	-0.000434626	-0.052381		-0.000537412	-0.0367505
NM_024643.1	C14orf140	0.00837219	0.741347		-0.00222359	-0.133711
NM_024644.1	C14orf169	0.000663153	0.0681995		0.00346125	0.198357
NM_024645.1	FLJ13842	-0.00081408	-0.107915		-0.000529079	-0.0371062
NM_024648.1	FLJ22222	-0.0020618	-0.171059		0.00332518	0.148946
NM_024653.1	PRKRIP1	-0.0103865	-0.690013		0.0023794	0.113991
NM_024660.1	FLJ22573	0.00510637	0.283477		-0.015465	-0.458564
NM_024664.1	FLJ11838	-0.000154889	-0.00898731		-0.000746814	-0.024153
NM_024667.1	FLJ12750	-0.00370948	-0.272943		0.00830188	0.336502
NM_024669.1	FLJ11795	-0.001519	-0.0817363		0.00444375	0.12942
NM_024682.1	TBC1D17	-0.00022235	-0.0174329		-0.00219523	-0.107403
NM_024683.1	FLJ22729	0.00540684	0.533671		-0.00621041	-0.345771
NM_024687.1	FLJ23049	-0.00299525	-0.250553		-0.00177362	-0.0933537
NM_024688.1	C10orf68	0.00328181	0.355003		-0.00578448	-0.366388
NM_024689.1	FLJ14103	-0.00140019	-0.160438		0.0040967	0.252222
NM_024696.1	FLJ23058	-0.000657712	-0.0664088		-0.000839918	-0.0455623
NM_024697.1	FLJ22419	0.000291556	0.0284982		-0.000627083	-0.0334678
NM_024699.1	FLJ14007	0.00184721	0.14065		-0.0063935	-0.264028
NM_024702.1	FLJ13841	0.00213952	0.227314		0.000211945	0.0127166
NM_024705.1	FLJ13639	-0.00852141	-0.73559		-0.000645575	-0.0393078
NM_024707.1	GEMIN7	0.00216906	0.270919		-0.000102429	-0.00693184
NM_024710.1	FLJ23469	0.0012326	0.0847836		0.000694583	0.0266857
NM_024713.1	FLJ22557	-0.00406497	-0.321936		0.000136098	0.00614771
NM_024719.1	GRTP1	-0.00519239	-0.52793		0.000992107	0.0615283
NM_024720.1	FLJ23510	-0.0023386	-0.245958		0.0031154	0.185515
NM_024722.1	ACBD4	-0.00615159	-0.500302		0.00409159	0.228518
NM_024723.1	FLJ23471	-0.00512436	-0.428648		0.0120643	0.526262
NM_024727.1	FLJ23259	-0.000106657	-0.0115947		-0.00521433	-0.301946
NM_024728.1	C7orf10	-0.000286005	-0.0355128		0.00299918	0.204124
NM_024732.1	FLJ14351	0.000698728	0.0714708		-0.00545269	-0.339037
NM_024738.1	FLJ21415	0.00321624	0.291246		0.00430821	0.22652
NM_024740.1	DIBD1	0.000885065	0.0766984		-0.000541008	-0.0279614
NM_024741.1	ZNF408	-0.00365048	-0.319223		0.000111662	0.00560959
NM_024748.1	FLJ11539	0.00144188	0.128733		-0.00118864	-0.0666712
NM_024751.1	FLJ13273	-0.000568751	-0.0659849		-0.00536553	-0.33382
NM_024755.1	FLJ13213	-0.00772708	-0.559322		0.00557785	0.241577
NM_024756.1	MMRN2	0.000199263	0.0230829		0.00163265	0.0977338
NM_024759.1	FLJ13955	-0.00154521	-0.160402		0.000397704	0.0281964
NM_024760.1	FLJ14009	0.00341156	0.403789		-0.00704311	-0.455873
NM_024764.1	C14orf161	-0.00166585	-0.18333		-0.00272813	-0.164198
NM_024766.1	FLJ23451	-0.00211619	-0.274855		0.00733481	0.53707
NM_024768.1	FLJ12057	-0.00226952	-0.235885		-0.00558492	-0.280365
NM_024771.1	FLJ13848	0.000775019	0.0783839		-0.000790063	-0.0467767
NM_024773.1	FLJ13798	0.00170037	0.167098		-0.00169319	-0.108726
NM_024781.1	FLJ23594	0.00112197	0.119448		0.000121922	0.00675225
NM_024782.1	FLJ12610	-0.000701768	-0.0862626		0.000343278	0.0255763
NM_024786.1	ZDHHC11	9.44963e-06	0.0010586		0.00483328	0.30615
NM_024792.1	CT120	0.0152401	0.714778		-0.0140418	-0.385268
NM_024794.1	ABHD9	-0.00319671	-0.348523		0.00645968	0.413084
NM_024795.1	FLJ22800	-0.000299065	-0.0339931		0.00258111	0.148005
NM_024796.1	FLJ22639	-0.00146907	-0.183675		0.00110318	0.0791937
NM_024798.1	SNX22	0.00129099	0.159479		0.0027365	0.192553
NM_024799.1	FLJ13224	-0.000527566	-0.0647039		0.00584433	0.414454
NM_024803.1	FLJ21665	0.00373498	0.379691		-0.00577779	-0.339962
NM_024804.1	FLJ12606	-0.0129634	-0.639188		0.00687533	0.2212
NM_024805.1	FLJ21172	0.000944752	0.0916965		-0.00340473	-0.20827
NM_024806.1	FLJ23554	-0.00299575	-0.28335		0.00361027	0.201789
NM_024807.1	C6orf76	0.00382995	0.389749		-1.39876e-05	-0.00093517
NM_024810.1	FLJ23018	-0.00875595	-0.612109		0.0127084	0.553611
NM_024812.1	BAALC	0.00369535	0.421329		-0.00493567	-0.284685
NM_024813.1	FLJ13150	-0.00596076	-0.419894		0.00314979	0.156404
NM_024814.1	CBLL1	0.0033901	0.285693		-0.00851046	-0.375785
NM_024816.1	FRA	-0.00748577	-0.576806		0.00980327	0.437742
NM_024817.1	FLJ13710	0.000803387	0.0857769		-0.00397906	-0.226798
NM_024821.1	FLJ22349	0.00164125	0.198699		-0.00254095	-0.151796
NM_024823.1	FLJ21596	0.000857403	0.0902684		-0.00549871	-0.341377
NM_024826.1	FLJ21159	-0.00282576	-0.265237		0.00248585	0.139335
NM_024827.1	HDAC11	-0.00076476	-0.0803848		-0.00148815	-0.0949713
NM_024828.1	C9orf82	0.00977988	0.68003		-0.0116531	-0.469888
NM_024833.1	FLJ23506	-0.0120341	-0.780455		0.00608762	0.291851
NM_024834.1	FLJ13081	-0.0018733	-0.183447		0.0025513	0.130232
NM_024835.1	ZNF403	-0.00298524	-0.301984		0.00360098	0.204958
NM_024836.1	FLJ22301	0.0055165	0.422877		-0.00811359	-0.372324
NM_024839.1	RPP21	-0.00670082	-0.433869		0.0048139	0.196832
NM_024845.1	FLJ14154	0.000595163	0.0504454		-0.000153045	-0.00796179
NM_024846.1	FLJ11710	0.000323861	0.0377979		-0.00265257	-0.158181
NM_024848.1	FLJ13941	-0.00441873	-0.480934		0.0030951	0.197526
NM_024849.1	FLJ14126	-0.00340579	-0.398136		0.000771791	0.0524449
NM_024850.1	FLJ21458	0.00413081	0.468754		-0.00323011	-0.197106
NM_024853.1	FLJ13385	-0.00201967	-0.264392		0.00666527	0.406768
NM_024854.1	FLJ22028	0.00726372	0.546731		-0.00700915	-0.288082
NM_024859.1	FLJ21687	-0.00402009	-0.395854		0.00526223	0.304822
NM_024860.1	FLJ21148	-0.00552191	-0.424846		0.00462473	0.205157
NM_024861.1	FLJ22671	-0.000498978	-0.0485264		-0.000209655	-0.0119365
NM_024862.1	FLJ13962	-0.00325415	-0.292588		0.00554865	0.297508
NM_024865.1	NANOG	-0.00217867	-0.233487		0.000345985	0.0194384
NM_024868.1	FLJ14124	-0.0133862	-0.759714		0.00966467	0.479226
NM_024869.1	FLJ14050	-0.00124949	-0.155254		0.00883509	0.591493
NM_024871.1	FLJ12748	0.00265608	0.27145		0.00654572	0.381525
NM_024872.1	FLJ22570	-0.00926567	-0.576188		0.00751596	0.296299
NM_024875.1	SYNPO2L	0.00122456	0.137383		-1.92772e-05	-0.00105355
NM_024877.1	FLJ13265	-0.00186417	-0.208821		-0.00396263	-0.236168
NM_024880.1	FLJ23556	-0.010159	-0.767115		0.00378789	0.203622
NM_024882.1	C6orf155	-0.000382376	-0.0482266		0.00716169	0.444002
NM_024883.1	FLJ22202	0.0015384	0.155679		-0.0059141	-0.349587
NM_024884.1	C14orf160	0.00262681	0.246944		-0.00803438	-0.437591
NM_024885.1	TAF7L	0.000471089	0.0565475		0.000212448	0.0140245
NM_024886.1	FLJ14280	-0.0022598	-0.247106		0.00377052	0.239959
NM_024888.1	FLJ11535	-0.00213984	-0.268568		0.00559357	0.387152
NM_024891.1	FLJ11783	-0.0119932	-0.72139		0.00899294	0.354562
NM_024893.1	C20orf39	0.0011444	0.131541		0.00115398	0.0764346
NM_024898.1	FAM31C	-0.00520576	-0.373144		-0.00207598	-0.0896912
NM_024906.1	SCD4	0.00158387	0.160273		-0.00307536	-0.167493
NM_024908.1	FLJ12973	0.011661	0.738417		-0.0116944	-0.425208
NM_024909.1	C6orf134	0.00173905	0.19798		-0.00169361	-0.107802
NM_024910.1	FLJ12700	-0.0109244	-0.778487		0.0057238	0.283477
NM_024912.1	FLJ14327	-0.000540502	-0.0745865		0.00216555	0.170177
NM_024914.1	FLJ13262	0.00351263	0.336594		-0.000291498	-0.0146746
NM_024915.1	TFCP2L3	-0.000478776	-0.0513242		0.00507597	0.296559
NM_024916.1	FLJ22814	0.0019648	0.199061		-0.00615811	-0.344714
NM_024926.1	FLJ12571	0.00735141	0.614316		-0.00263082	-0.139028
NM_024929.1	C6orf59	-0.00808612	-0.570132		0.00584366	0.263646
NM_024934.1	FLJ22659	0.00167353	0.212016		-0.000108786	-0.00757021
NM_024941.1	FLJ13611	0.00571709	0.544779		-0.00261727	-0.170517
NM_024942.1	C10orf88	-0.00220139	-0.192723		-0.00318289	-0.163223
NM_024943.1	FLJ23235	0.00894668	0.538499		-0.0111253	-0.383294
NM_024945.1	C9orf76	0.0143913	0.798583		-0.0138123	-0.462262
NM_024946.1	NIP30	-0.00368848	-0.369511		-0.00405152	-0.22035
NM_024948.1	FLJ13397	-0.002072	-0.202442		0.00434244	0.225122
NM_024950.1	FLJ12891	-0.00305607	-0.378271		0.000819977	0.0486317
NM_024958.1	C20orf98	0.00777128	0.724439		-0.00389854	-0.213142
NM_024961.1	FLJ11370	-0.00961244	-0.733183		0.0030308	0.150015
NM_024967.1	ZNF556	0.000295049	0.0305079		-0.000179431	-0.0105156
NM_024970.1	FLJ11722	-0.0113632	-0.707685		0.00927716	0.394661
NM_024974.1	FLJ11800	-0.00519075	-0.434512		0.00290412	0.149918
NM_024976.1	FLJ11996	-0.00357175	-0.412775		-0.000619913	-0.0400569
NM_024977.1	FLJ12078	-0.0158326	-0.711187		0.0139577	0.390743
NM_024978.1	FLJ12121	-0.0115088	-0.735786		0.00743854	0.323478
NM_024986.1	FLJ12331	-0.00273078	-0.300034		0.00258503	0.153067
NM_024988.1	FLJ12355	-0.00028998	-0.0284691		0.00112066	0.0637034
NM_024989.1	PGAP1	0.00171664	0.189929		-0.00532972	-0.326503
NM_024992.1	FLJ12547	-0.00695157	-0.566905		0.0031707	0.198768
NM_024994.1	FLJ12595	-0.0064671	-0.547008		0.00206876	0.109026
NM_025000.1	FLJ13096	0.00690701	0.603779		-0.00842974	-0.434139
NM_025002.1	C6orf208	0.00262106	0.352802		-0.00173743	-0.120668
NM_025004.1	FLJ13215	0.00287719	0.295692		-0.00176067	-0.108051
NM_025005.1	FLJ13315	-0.00232851	-0.285089		0.00781855	0.443273
NM_025008.1	FLJ13544	-0.00248832	-0.254124		-0.00044311	-0.0251016
NM_025009.1	FLJ13621	-0.00996505	-0.598479		0.0104055	0.35074
NM_025011.1	FLJ13744	0.00164049	0.181383		-0.00226432	-0.137381
NM_025012.1	FLJ13769	-0.0119234	-0.666425		0.00822182	0.338279
NM_025019.1	TUBA4	-0.00175643	-0.203862		0.00393155	0.245195
NM_025023.1	FLJ14069	0.00028322	0.0375574		-0.00619204	-0.432555
NM_025024.1	FLJ14082	0.000595556	0.0673196		0.00417522	0.233439
NM_025025.1	FLJ14100	0.000954873	0.102888		-0.00351647	-0.226342
NM_025026.1	FLJ14107	-0.00804976	-0.721007		0.00804458	0.507429
NM_025029.1	FLJ14346	-0.0131993	-0.679173		0.0116014	0.379127
NM_025030.1	FLJ20972	-0.0169481	-0.728423		0.0147867	0.379007
NM_025031.1	FLJ21075	0.000106513	0.0114515		-0.000118547	-0.00744354
NM_025032.1	FLJ21272	-0.00983427	-0.587013		0.00459891	0.179939
NM_025034.1	FLJ21290	-0.00311522	-0.356158		0.000334292	0.0209769
NM_025041.1	FLJ22173	0.000206999	0.016098		-0.00720746	-0.329622
NM_025047.1	FLJ22595	0.000334118	0.0360566		0.000832875	0.053215
NM_025048.1	FLJ22684	0.00176837	0.212647		-0.0059228	-0.355891
NM_025049.1	C15orf20	0.00325127	0.316258		-0.00444666	-0.248845
NM_025051.1	FLJ23022	-0.00448856	-0.457816		0.00366147	0.253145
NM_025052.1	FLJ23074	0.00219562	0.197068		-0.0024542	-0.135551
NM_025056.1	FLJ23185	-0.0069804	-0.570545		0.00468561	0.268182
NM_025057.1	C14orf45	-0.00339693	-0.333836		-0.00166908	-0.103915
NM_025063.1	FLJ23550	-0.00205179	-0.220328		0.00594495	0.353327
NM_025064.1	FLJ23604	-0.00183106	-0.194872		0.00403314	0.233794
NM_025067.1	FLJ14106	-0.00296213	-0.29935		-0.00153729	-0.0911945
NM_025069.1	FLJ14299	0.000114286	0.00936947		0.00608738	0.2522
NM_025071.1	FLJ12190	-0.0122475	-0.758531		0.00718036	0.304637
NM_025073.1	FLJ21168	-0.000845456	-0.0737291		-0.00358213	-0.203551
NM_025075.1	NIF3L1BP1	0.0153916	0.828919		-0.0154336	-0.532307
NM_025079.1	FLJ23231	-0.00308271	-0.261238		-0.00176405	-0.0891125
NM_025082.1	FLJ13111	-0.00855408	-0.621099		0.001329	0.065048
NM_025086.1	FLJ22596	-0.0017067	-0.142157		-6.5593e-05	-0.00375728
NM_025087.1	FLJ21511	-0.00513257	-0.487028		0.00981608	0.609308
NM_025088.1	FLJ13241	-0.00213928	-0.236294		0.00501602	0.332479
NM_025092.1	FLJ22635	-0.0158042	-0.631948		0.0103414	0.249147
NM_025093.1	FLJ11827	-0.00105594	-0.109711		-0.00327001	-0.187024
NM_025095.1	FLJ23558	-3.08762e-05	-0.00349811		-0.00706687	-0.428731
NM_025097.1	FLJ21106	-0.0117914	-0.643792		0.0100838	0.316166
NM_025099.1	FLJ22170	-0.0113501	-0.668125		0.0142129	0.553033
NM_025100.1	C14orf157	-0.000444985	-0.0520947		0.00489491	0.302161
NM_025103.1	CCDC2	0.00109674	0.0877422		-0.00568231	-0.22497
NM_025105.1	FLJ12409	-0.0159231	-0.729982		0.012237	0.360304
NM_025107.1	MYCT1	-0.000298662	-0.0278727		0.0053323	0.290629
NM_025108.1	FLJ13909	0.016845	0.819124		-0.0117752	-0.345628
NM_025113.1	C13orf18	0.00349556	0.269314		0.00227235	0.088706
NM_025114.1	FLJ13615	-0.00186236	-0.173743		0.00139512	0.0752961
NM_025115.1	FLJ23263	0.0101498	0.714598		-0.00987034	-0.424666
NM_025117.1	FLJ11871	-0.00064785	-0.0733091		0.00100175	0.066384
NM_025118.1	FLJ13310	0.00186471	0.171949		-0.00104809	-0.0601294
NM_025124.1	FLJ21749	-0.00635064	-0.500745		0.00352824	0.189507
NM_025136.1	OPA3	-0.000754088	-0.0871238		-0.00166701	-0.098418
NM_025140.1	FLJ22471	-0.00671477	-0.47316		0.0106421	0.415476
NM_025143.1	C21orf96	-0.0194388	-0.749612		0.016886	0.42927
NM_025146.1	MAK3P	0.0107504	0.647018		-0.00674934	-0.256642
NM_025152.1	C14orf127	-0.0120211	-0.501831		0.00365224	0.0868312
NM_025153.1	FLJ21477	0.00253847	0.269296		-0.00433066	-0.268406
NM_025155.1	FLJ11848	0.00681611	0.58105		-0.0115805	-0.539198
NM_025159.1	FLJ11577	0.00406511	0.41691		-0.0073928	-0.444575
NM_025165.1	ELL3	0.00459556	0.38732		-0.00667173	-0.316073
NM_025188.1	TRIM45	0.00472396	0.391719		-0.00557011	-0.265932
NM_025203.1	FLJ21945	0.00184463	0.164467		-0.00459329	-0.236534
NM_025205.1	EG1	0.00697775	0.55797		-0.00857555	-0.356947
NM_025210.1	I-4	0.00394483	0.425593		-0.00288043	-0.170625
NM_025212.1	CXXC4	0.00189213	0.192549		0.00168865	0.103817
NM_025214.1	SE57-1	-0.00140673	-0.127701		-0.00112157	-0.0570369
NM_025218.1	ULBP1	7.55306e-05	0.00754893		0.000170465	0.00986804
NM_025231.1	ZNF435	0.00204381	0.148609		-0.00559937	-0.235962
NM_025234.1	REC14	0.00814128	0.642979		-0.00849156	-0.386542
NM_025237.1	SOST	0.0011319	0.105824		0.00197588	0.103627
NM_025238.1	BTBD1	0.0127823	0.711407		-0.00471664	-0.202901
NM_025240.1	B7H3	-0.00194723	-0.140163		0.0115597	0.44449
NM_025241.1	UBXD1	-0.00514286	-0.355463		0.0116675	0.433169
NM_025244.1	TSGA10	-0.00296884	-0.257977		0.00897082	0.450516
NM_025246.1	TMEM22	0.00599718	0.579308		-0.00407801	-0.219389
NM_025258.1	C6orf27	0.000672553	0.0663585		-0.000109318	-0.00572483
NM_025257.1	C6orf29	0.00374775	0.329031		-0.00497909	-0.221826
NM_025261.1	LY6G6C	-0.0018365	-0.221725		0.0039006	0.257988
NM_025262.1	LY6G5C	0.00342956	0.315484		-5.11396e-06	-0.000254046
NM_025263.1	PRR3	0.00240386	0.180754		-0.0069926	-0.266455
NM_002396.2	ME2	0.00814995	0.526946		0.00135191	0.0628047
NM_006005.2	WFS1	-0.00134374	-0.0958333		0.0147038	0.506143
NM_002005.2	FES	-0.0108027	-0.536394		0.000585613	0.0186053
NM_014617.2	CRYGA	0.000633302	0.0664479		-0.0040307	-0.235677
NM_005210.2	CRYGB	0.00268673	0.281224		-0.00185786	-0.110612
NM_020989.2	CRYGC	0.00272577	0.386772		-0.00372837	-0.289869
NM_006891.2	CRYGD	-0.0023646	-0.2788		0.00342306	0.208474
NM_017541.2	CRYGS	-0.0122742	-0.813644		0.00876063	0.37463
NM_025168.1	LRRC1	0.00494366	0.484978		-0.00327129	-0.187925
NM_025168.1	LRRC1	-0.00106636	-0.111141		0.00360088	0.207344
NM_014487.2	ZNF330	-0.00529234	-0.466549		0.000563928	0.0329431
NM_018418.1	SPATA7	-0.00717577	-0.502201		-0.00205744	-0.105997
NM_022068.1	FLJ23403	-0.00111767	-0.0928273		-0.00659505	-0.335423
NM_030579.1	CYB5-M	0.0145486	0.753222		-0.0117358	-0.366803
NM_024668.1	MASK	0.00787929	0.608238		-0.00759812	-0.33681
NM_024668.1	MASK	0.00838637	0.605439		-0.00661278	-0.292165
NM_030572.1	MGC10946	-0.00107809	-0.123549		0.000520179	0.0324522
NM_030573.1	THAP7	-0.00763268	-0.603695		-0.00335728	-0.163368
NM_030575.1	MGC10334	0.00486356	0.399255		0.00251775	0.116755
NM_030577.1	MGC10993	0.000937541	0.0893676		-0.0040513	-0.221179
NM_000068.2	CACNA1A	0.00138862	0.152926		0.00318332	0.229465
NM_021570.2	BARX1	0.0031253	0.340485		-0.00400853	-0.236653
NM_000765.2	CYP3A7	0.00112334	0.138451		-0.00164636	-0.108156
NM_000378.2	WT1	2.26563e-05	0.00240822		-0.000471604	-0.0294743
NM_002383.1	MAZ	0.00502832	0.506566		-0.00412685	-0.231009
NM_021822.1	APOBEC3G	0.0178037	0.81786		-0.017359	-0.486131
NM_024662.1	FLJ10774	0.00728077	0.457778		-0.00671631	-0.241004
NM_021724.1	NR1D1	-0.000248159	-0.0249706		-0.000545405	-0.0326519
NM_017558.1	DKFZp434L0850	0.00175987	0.190191		0.00104828	0.064424
NM_022053.1	NXF2	-0.00153639	-0.171722		-0.000490836	-0.0319505
NM_022053.1	NXF2	0.000487085	0.0519221		-0.0031356	-0.171816
NM_022102.1	C6orf79	0.0120926	0.739929		-0.00382672	-0.158162
NM_022740.1	HIPK2	-0.00394284	-0.315338		0.00846332	0.369348
NM_022910.1	NDRG4	0.000596515	0.0650681		0.00152603	0.0951622
NM_024103.1	MGC2615	0.00291037	0.310531		-0.00312778	-0.175391
NM_024894.1	FLJ14075	-0.0025365	-0.319726		0.00242728	0.169939
NM_024924.1	FLJ12985	-0.00523843	-0.387908		-0.00110242	-0.0550039
NM_025010.1	KIAA0795	-8.83082e-05	-0.00979469		-0.00607854	-0.371109
NM_025021.1	MECT1	-0.0103171	-0.67205		0.0050496	0.243233
NM_025228.1	T3JAM	-0.00912348	-0.56161		-0.00195462	-0.0710069
NM_022089.1	HSA9947	-0.00367309	-0.344272		0.00201196	0.112714
NM_022573.1	TSPYQ1	0.00193006	0.204159		-0.00121122	-0.0733768
NM_024793.1	KIAA0643	-0.00500331	-0.334297		0.00532352	0.199534
NM_024903.1	FLJ14297	0.00047382	0.0467979		-0.00204475	-0.11765
NM_024939.1	FLJ21918	-0.00167644	-0.164159		0.00279724	0.18003
NM_025213.1	SPTBN4	-0.00249892	-0.273611		-0.00367939	-0.19217
NM_024417.1	FDXR	0.011069	0.676829		-0.00788628	-0.270054
NM_024003.1	L1CAM	-3.67116e-05	-0.00435648		0.0010255	0.0707318
NM_006118.2	HAX1	0.00697117	0.528053		-0.00461196	-0.195023
NM_001923.2	DDB1	0.0010724	0.0946848		-0.00686813	-0.343718
NM_024421.1	DSC1	-0.00585942	-0.672059		-0.000847509	-0.0580765
NM_001941.2	DSC3	0.0022687	0.278415		-0.00314158	-0.21583
NM_024482.1	GMEB1	0.000332313	0.0330128		-0.0014239	-0.0807117
NM_012384.2	GMEB2	-0.00884572	-0.638924		0.00182006	0.113746
NM_020415.2	RETN	-0.00128211	-0.16339		0.00077857	0.0675634
NM_004127.3	GPS1	-0.000953951	-0.0833942		0.00293629	0.142991
NM_017910.2	FLJ20628	0.00110343	0.101269		-0.0024525	-0.123259
NM_001514.2	GTF2B	0.00893572	0.667725		-0.0129301	-0.580361
NM_000778.2	CYP4A11	0.00100468	0.114203		-0.00469132	-0.273502
NM_000779.2	CYP4B1	0.00319657	0.351305		-0.00398321	-0.258908
NM_007253.2	CYP4F8	-0.000339219	-0.0342347		0.00160756	0.0923986
NM_001082.3	CYP4F2	-0.00160607	-0.146704		0.0033965	0.174728
NM_003252.2	TIAL1	0.00453129	0.389671		-0.00534644	-0.256674
NM_003252.2	TIAL1	-0.000276499	-0.0358197		0.000801247	0.0560548
NM_022333.1	TIAL1	-0.0057363	-0.414236		0.002134	0.0818875
NM_024165.1	PHF1	-0.00397328	-0.304108		0.00439677	0.225167
NM_002395.2	ME1	-0.00984135	-0.396133		0.00765793	0.164246
NM_006273.2	CCL7	-0.0114425	-0.608296		0.0139165	0.527943
NM_000861.2	HRH1	0.000986765	0.101798		0.00543221	0.278516
NM_022304.1	HRH2	0.000422326	0.0491773		0.00396104	0.26096
NM_012074.1	DPF3	-0.00162034	-0.149366		-0.00197157	-0.107949
NM_025084.1	FLJ22795	-0.00192296	-0.189935		0.0021534	0.129637
NM_024087.1	ASB9	-0.000632112	-0.0572983		-0.00174369	-0.0929044
NM_024571.1	C16orf33	0.0137697	0.703663		-0.00818697	-0.248268
NM_024762.1	ZNF552	-0.00234687	-0.19381		-0.00231982	-0.125897
NM_018015.2	FLJ10178	-0.000779671	-0.0742273		0.00244574	0.136083
NM_017951.1	FLJ20297	-0.00435351	-0.312964		0.000501259	0.0222697
NM_017951.1	FLJ20297	-0.00149568	-0.163558		-7.67009e-05	-0.00430177
NM_022566.1	MESDC1	0.000574534	0.0487657		0.000836827	0.0512266
NM_024820.1	KIAA1608	0.00662829	0.531555		-0.00494874	-0.226583
NM_030613.1	FLJ21628	-0.00100029	-0.118506		0.00113174	0.0675108
NM_030631.1	SLC25A21	0.000612412	0.0673325		0.00126299	0.0860373
NM_030652.1	EGFL8	0.00156218	0.185196		-0.00186151	-0.112869
NM_015577.1	RAI14	0.00197192	0.0918318		0.0125839	0.314495
NM_020960.1	GPR107	0.00158586	0.166254		0.00243677	0.150604
NM_024513.1	FYCO1	1.54305e-05	0.00164616		0.0041154	0.237376
NM_030642.1	APOL5	0.00347005	0.374845		-0.00378613	-0.218601
NM_017600.1	DKFZp434M0331	-0.0017698	-0.191369		-0.00141174	-0.0919574
NM_022051.1	EGLN1	0.00994511	0.72402		-0.0083799	-0.382945
NM_018312.2	C11orf23	-0.00646345	-0.443683		0.0042877	0.216494
NM_024681.1	FLJ12242	0.000263153	0.0230144		-0.00617252	-0.324837
NM_025170.2	DEPDC2	0.00310908	0.27587		-0.00545036	-0.265216
NM_014676.1	PUM1	-0.000778179	-0.0607214		-0.000945687	-0.053358
NM_015317.1	PUM2	-0.00271266	-0.223891		-0.00258761	-0.112242
NM_020956.1	PRX	0.00141296	0.17926		-0.0029533	-0.205202
NM_004660.2	DDX3Y	0.000933931	0.089894		-0.00669695	-0.359995
NM_001356.2	DDX3X	0.00388056	0.252349		-0.00233079	-0.0880643
NM_024005.1	DDX3X	0.0102676	0.600804		-0.00884624	-0.319698
NM_024005.1	DDX3X	-0.00263938	-0.300722		0.00526202	0.3019
NM_001357.2	DHX9	0.00535189	0.475428		-0.00748882	-0.35055
NM_030588.1	DHX9	0.00333862	0.326714		-0.00271845	-0.142324
NM_004396.2	DDX5	0.00203839	0.110673		0.00478156	0.194276
NM_004398.2	DDX10	0.00547668	0.503453		-0.00481644	-0.241489
NM_030660.1	MJD	0.00552828	0.460089		-0.00605848	-0.279384
NM_024415.1	DDX4	-0.00228329	-0.272337		0.000244973	0.0145827
NM_004185.2	WNT2B	-0.00423257	-0.466536		0.00333474	0.200914
NM_004993.2	MJD	-0.00326529	-0.346529		0.00354737	0.196557
NM_024494.1	WNT2B	0.00149192	0.158102		-0.00598437	-0.366352
NM_024494.1	WNT2B	0.0010799	0.120193		0.00214713	0.146546
NM_002545.2	OPCML	0.000679787	0.0830832		0.00431268	0.271605
NM_000412.2	HRG	-0.00229724	-0.246196		0.00378715	0.221159
NM_004987.2	LIMS1	0.0058124	0.347868		0.0108102	0.408623
NM_001195.2	BFSP1	9.044e-06	0.00108757		-0.00702398	-0.387962
NM_000168.2	GLI3	-0.00278655	-0.288256		0.00189808	0.105849
NM_002379.2	MATN1	-0.00107454	-0.0993901		-0.00112127	-0.0555024
NM_002380.2	MATN2	-0.00326115	-0.336826		-0.00341536	-0.237113
NM_030583.1	MATN2	0.00391709	0.445553		-0.000711074	-0.0437415
NM_002381.2	MATN3	-0.0033445	-0.410087		0.00210767	0.154855
NM_005270.2	GLI2	0.00144139	0.191071		-0.000480055	-0.0338263
NM_020166.2	MCCC1	0.00379407	0.324537		-0.00899054	-0.424041
NM_030756.1	TCF7L2	-0.00325936	-0.296046		0.00355228	0.193184
NM_030752.1	TCP1	0.0154306	0.852416		-0.00989813	-0.362649
NM_017970.1	C14orf102	-0.00725835	-0.542127		0.00464267	0.219262
NM_021813.1	BACH2	-0.0050322	-0.379319		-0.00352206	-0.16113
NM_030824.1	ZNF442	-0.0033863	-0.307265		0.00112974	0.0598766
NM_030757.1	MKRN4	-0.00926242	-0.547132		0.00386123	0.160312
NM_030758.1	OSBP2	2.25285e-05	0.00265805		-0.00260112	-0.153133
NM_030759.1	NRBF2	0.00688069	0.515727		-0.00631229	-0.316032
NM_030762.1	BHLHB3	-0.00520881	-0.342741		0.00292285	0.111835
NM_030763.1	NSBP1	-0.00106958	-0.116158		0.000105002	0.00634399
NM_030766.1	BCL2L14	-0.00100561	-0.10401		0.00203139	0.124813
NM_030769.1	NPL	-0.0205435	-0.737614		0.0191994	0.408521
NM_030770.1	TMPRSS5	-0.00148193	-0.166236		0.00714976	0.468375
NM_030776.1	ZBP1	0.00787779	0.519224		-0.00462625	-0.158502
NM_030783.1	PTDSS2	-0.00540035	-0.468752		0.0080642	0.372944
NM_030784.1	GPR63	0.00363713	0.353536		-0.00277521	-0.163365
NM_030785.1	RSHL1	0.00205466	0.230954		-0.00255865	-0.15019
NM_030786.1	SYNCOILIN	-0.00197235	-0.139411		0.00734512	0.360794
NM_030787.1	FHR5	-0.00212656	-0.239999		0.00097918	0.0547693
NM_030794.1	TDRD3	-0.00669143	-0.383279		0.0112424	0.36535
NM_030797.1	DKFZP566A1524	-0.009724	-0.642443		0.00933266	0.374808
NM_030800.1	DKFZP564O1664	0.0034482	0.351297		-0.00547665	-0.327822
NM_030805.1	LMAN2L	-0.00524451	-0.421359		0.00575795	0.2531
NM_030809.1	C12orf22	-0.005121	-0.474968		0.00202413	0.10426
NM_030816.1	DKFZP566D1346	0.00624963	0.513873		-0.00487744	-0.279695
NM_030817.1	DKFZP434F0318	0.0122029	0.797789		-0.0130524	-0.56842
NM_030891.1	LRRC3	0.00308903	0.401724		-0.00418489	-0.267142
NM_012373.1	OR3A3	-0.000355811	-0.0319909		-0.0056291	-0.288832
NM_014067.2	LRP16	-0.00302776	-0.318193		-0.000421566	-0.0256724
NM_018657.2	MYNN	0.0060407	0.520497		-0.00645781	-0.320234
NM_030900.1	TBRG4	-0.0014402	-0.135345		-0.00459888	-0.257365
NM_030895.1	FLJ14129	-0.000528483	-0.0492857		-0.000490221	-0.0280464
NM_030893.1	CD1E	0.00191608	0.212215		0.00136095	0.0898952
NM_030911.1	CDADC1	1.58658e-05	0.00176663		-0.00267788	-0.167006
NM_030912.1	TRIM8	0.00693605	0.575436		0.000922223	0.0457156
NM_030914.1	C9orf74	0.0113637	0.688403		-0.00781536	-0.298681
NM_030915.1	LBH	0.00148855	0.0866035		-0.00763487	-0.241066
NM_030925.1	FLJ12577	0.000136227	0.016678		-0.000853663	-0.0530216
NM_030927.1	DC-TM4F2	-0.00406501	-0.310197		0.00838242	0.382231
NM_030933.1	C1orf14	-0.00160986	-0.158969		0.00256336	0.144186
NM_030941.1	LOC81691	0.00815587	0.569141		-0.00574138	-0.224906
NM_030943.1	AMN	-0.00230749	-0.267835		0.00201951	0.126331
NM_030944.1	C15orf5	-0.00379903	-0.429421		0.00398642	0.241714
NM_030945.1	C1QTNF3	0.00182581	0.205355		-0.000903638	-0.0545256
NM_030945.1	C1QTNF3	-0.00443012	-0.426039		0.00788361	0.467287
NM_030952.1	SNARK	-0.00598907	-0.511745		0.00469228	0.263527
NM_030955.1	ADAMTS12	0.000672102	0.0746512		-0.00049368	-0.0307555
NM_030956.1	TLR10	0.000781735	0.0841478		0.00437801	0.278931
NM_030958.1	SLCO5A1	0.00274928	0.239984		-0.00175281	-0.0861859
NM_030965.1	SIAT7E	0.0031762	0.336659		-0.00333989	-0.1991
NM_030966.1	KRTAP1-3	-0.00291861	-0.32621		0.00371399	0.221226
NM_030973.1	TCBAP0758	0.00309349	0.309268		0.000558769	0.0320046
NM_030978.1	ARPC5L	0.0140607	0.760066		-0.009452	-0.333493
NM_030980.1	FLJ12671	-0.000228976	-0.0204243		0.00092426	0.0660343
NM_030981.1	RAB1B	0.00651714	0.505242		-0.00521508	-0.26757
NM_013358.1	PADI1	-0.00217383	-0.218203		0.00257553	0.140819
NM_012377.1	OR7C2	0.00459561	0.445652		-0.00221137	-0.124506
NM_030903.1	OR2W1	0.00244342	0.261545		-0.00713419	-0.411625
NM_030905.1	OR2J2	-0.000916522	-0.107109		8.8477e-05	0.00507763
NM_003702.2	RGS20	0.00444498	0.300192		0.0128925	0.420465
NM_031208.1	DKFZP566J2046	-0.00382096	-0.299574		0.00502842	0.190572
NM_031209.1	QTRT1	-0.00389063	-0.335847		0.00415597	0.215517
NM_031214.1	AF311304	-0.0151301	-0.847881		0.0120147	0.456495
NM_031218.1	ZNF505	-0.00199378	-0.168761		0.00622936	0.302661
NM_031220.1	PITPNM3	-0.000603839	-0.0765862		0.00167646	0.126068
NM_021979.2	HSPA2	0.00871625	0.703984		-0.00521005	-0.240773
NM_030668.1	PTPRO	-0.0108464	-0.561523		0.0154302	0.42369
NM_023034.1	WHSC1L1	0.000957194	0.0975261		0.000257039	0.0146216
NM_017778.2	WHSC1L1	0.000765833	0.0830448		-0.00471478	-0.275386
NM_017778.2	WHSC1L1	0.00910939	0.61688		-0.00995144	-0.367521
NM_000772.1	CYP2C18	0.000673092	0.0788867		-0.00193018	-0.117802
NM_000771.2	CYP2C9	-4.28403e-05	-0.00513865		0.00069162	0.0470953
NM_004541.2	NDUFA1	0.00403613	0.310164		0.000135572	0.00649637
NM_005000.2	NDUFA5	-0.000658844	-0.0377167		-0.00444592	-0.140936
NM_004523.2	KIF11	0.0250229	0.866071		-0.0203489	-0.44228
NM_030615.1	KIF25	0.000540114	0.0628141		-0.000143832	-0.00785309
NM_005355.2	KIF25	-0.00105841	-0.108633		0.00211002	0.110539
NM_003833.2	MATN4	-0.00027163	-0.0282606		-0.00571846	-0.323943
NM_006845.2	KIF2C	0.0285685	0.895224		-0.0181033	-0.366461
NM_030592.1	MATN4	0.00766433	0.634269		-0.00511592	-0.242207
NM_000773.2	CYP2E1	-0.0048781	-0.45943		0.00147127	0.0963536
NM_001061.2	TBXAS1	-0.0135576	-0.607878		0.00947399	0.260026
NM_030984.1	TBXAS1	-0.00634817	-0.290674		0.00924424	0.250623
NM_003293.2	TPS1	-0.00150004	-0.117743		0.000592107	0.029187
NM_004803.2	SLC22A14	0.00259969	0.276178		-0.00182626	-0.107203
NM_006389.2	HYOU1	-0.00388951	-0.256078		0.00579373	0.232453
NM_022818.2	MAP1LC3B	-0.000612697	-0.0483731		-0.00390874	-0.175766
NM_005956.2	MTHFD1	0.0147642	0.813477		-0.00728854	-0.264509
NM_006636.2	MTHFD2	0.0143284	0.741757		-0.0112298	-0.40227
NM_031246.1	PSG2	0.00235542	0.271653		0.00141012	0.0880874
NM_030901.1	OR7A17	-0.00201836	-0.292931		-0.00239308	-0.152544
NM_030970.1	MGC3771	0.000435724	0.0493912		-0.000201958	-0.0135058
NM_030972.1	MGC5384	-0.00871328	-0.590995		0.00207251	0.101576
NM_031273.1	TEX13B	0.00143105	0.16984		-0.005921	-0.359291
NM_031276.1	TEX11	0.000301607	0.0317061		-0.00207704	-0.126282
NM_031277.1	RNF17	-0.00167047	-0.181065		0.00173131	0.111122
NM_031285.1	PP1057	-0.00250317	-0.302002		0.00290778	0.182621
NM_031288.1	HMGA1L4	0.00319011	0.254101		-0.00351143	-0.154739
NM_031289.1	GSG1	0.001174	0.114915		0.0011321	0.0861923
NM_031289.1	GSG1	-0.00143794	-0.152267		-0.00268048	-0.156684
NM_031290.1	DKFZP434K1172	-0.00152356	-0.202093		0.00706351	0.457828
NM_031291.1	DKFZP434N1235	0.00231728	0.267229		-0.000238482	-0.0163555
NM_031292.1	DKFZP434G1415	0.00521511	0.415067		-0.00685395	-0.344429
NM_031293.1	PMFBP1	-0.00950782	-0.569562		0.0093242	0.342649
NM_031298.1	MGC2963	0.00772595	0.580225		-0.00250325	-0.103044
NM_031301.1	PSFL	-0.0132964	-0.742815		0.01523	0.554394
NM_031305.1	DKFZP564B1162	-0.000385386	-0.0459094		0.0032916	0.231382
NM_031306.1	DKFZP564B1023	-0.0039878	-0.322129		0.00453662	0.235871
NM_031310.1	PLVAP	0.00144028	0.155584		-0.00140326	-0.0743522
NM_003294.2	TPSB1	-0.00502661	-0.203303		0.000867502	0.0229717
NM_024164.2	TPSB2	-0.000607785	-0.0543217		0.000416432	0.0223889
NM_012238.3	SIRT1	-0.00973057	-0.622913		0.0018621	0.0724788
NM_030593.1	SIRT2	-0.00105045	-0.0821204		4.31008e-05	0.0022395
NM_012239.3	SIRT3	-5.72068e-05	-0.00567181		-0.00510496	-0.26251
NM_031283.1	TCF7L1	-0.00255831	-0.303384		0.00302829	0.203474
NM_031296.1	RAB33B	0.00133866	0.147584		-0.00213159	-0.131633
NM_000780.2	CYP7A1	-8.80833e-05	-0.0111062		-0.00121685	-0.0832359
NM_000770.2	CYP2C8	0.000137965	0.0158051		0.00253298	0.153176
NM_004820.2	CYP7B1	0.00417474	0.448801		0.00102767	0.0633973
NM_001631.2	ALPI	0.00269285	0.33384		-0.00247359	-0.156613
NM_000478.2	ALPL	9.63111e-06	0.000904395		0.00668155	0.333766
NM_001632.2	ALPP	-0.0142067	-0.663201		0.00868868	0.26097
NM_004728.1	DDX21	0.0116291	0.804919		-0.00578329	-0.251577
NM_012241.2	SIRT5	0.00137735	0.142454		9.11493e-05	0.00515748
NM_012241.2	SIRT5	0.00431024	0.431749		-0.00139059	-0.0862393
NM_031244.1	SIRT5	-0.00161633	-0.128404		-0.000131048	-0.00661
NM_001447.1	FAT2	0.00161845	0.199901		0.00180704	0.117539
NM_031412.1	GABARAPL1	-0.0085864	-0.456742		0.012041	0.333983
NM_031415.1	MLZE	-0.00113112	-0.133873		0.00340948	0.203161
NM_031416.1	C18orf2	0.000410766	0.0507389		0.00418437	0.284192
NM_031418.1	TMEM16C	0.0005145	0.0559792		-0.00194475	-0.107237
NM_031419.1	MAIL	0.00548337	0.349324		-0.000805963	-0.0269377
NM_031421.1	DKFZP434H0115	0.00331681	0.357871		-0.00320346	-0.215739
NM_031422.1	CHST9	-7.92739e-05	-0.00880737		-0.00182196	-0.110416
NM_031425.1	MGC10812	-0.0119928	-0.754755		0.00692913	0.295159
NM_031426.1	C9orf58	0.000962098	0.113866		-0.00426205	-0.24633
NM_031427.1	C14orf168	-0.000164262	-0.0167133		-0.000830851	-0.0479445
NM_031429.1	RTBDN	5.64662e-05	0.00724425		-0.0023832	-0.156661
NM_031430.1	RILP	0.0032024	0.244057		0.000996679	0.0433379
NM_031432.1	UCK1	-0.00297464	-0.270126		-0.00213661	-0.125253
NM_031433.1	MFRP	0.00232677	0.250602		-0.00137894	-0.0796901
NM_031435.1	DKFZP564I0422	0.000622956	0.0635127		-0.00323153	-0.201517
NM_031440.1	TMEM7	0.000554093	0.0573176		0.00113025	0.0685178
NM_031447.1	MGC13033	-0.012206	-0.693299		0.0124647	0.420081
NM_031457.1	MS4A8B	-0.000701584	-0.0768364		0.00305971	0.161735
NM_031458.1	BAL	0.0125351	0.694999		-0.00829721	-0.271968
NM_031462.1	CD99L2	-0.00725327	-0.489215		0.00533541	0.218651
NM_031465.1	MGC13204	0.0103344	0.799371		-0.0136589	-0.621936
NM_031468.1	CALN1	0.00208784	0.219139		0.0020049	0.124248
NM_031469.1	SH3BGRL2	-0.000821166	-0.101789		-0.00269436	-0.156506
NM_031474.1	NRIP2	-0.00130894	-0.158366		0.00130716	0.0868247
NM_031475.1	ESPN	-0.00266958	-0.303384		0.0074879	0.482772
NM_031476.1	DKFZP434B044	-0.00704812	-0.510599		0.00740214	0.385016
NM_031481.1	SLC25A18	0.00053895	0.0600509		0.000715735	0.0465131
NM_031484.1	MRVLDC1	-0.0122583	-0.640688		0.0150866	0.418553
NM_031491.1	RBP5	0.00199931	0.232601		-0.00343826	-0.208437
NM_017460.3	CYP3A4	0.00132315	0.141327		-0.00533019	-0.334623
NM_000497.2	CYP11B1	0.00131515	0.142958		0.000395777	0.0258903
NM_000102.2	CYP17A1	0.00204411	0.208904		-0.000582	-0.0338846
NM_000498.2	CYP11B2	0.000457886	0.0454359		0.000279118	0.0153183
NM_000103.2	CYP19A1	-0.00230863	-0.201794		0.00315389	0.135699
NM_031226.1	CYP19A1	0.000788062	0.0769596		-0.00281495	-0.161486
NM_000782.2	CYP24A1	0.000984682	0.11884		-3.47495e-06	-0.000215473
NM_000784.2	CYP27A1	-0.0215691	-0.669378		0.0266017	0.459362
NM_000785.2	CYP27B1	0.0134751	0.689589		0.0117726	0.337984
NM_001014.2	RPS10	-0.000312278	-0.0235244		-0.00188579	-0.0785187
NM_001032.2	RPS29	0.00113502	0.0808889		-0.00991462	-0.33785
NM_001009.2	RPS5	0.00258804	0.171918		-0.00231267	-0.0943185
NM_030908.1	OR2A4	0.0014402	0.169133		-0.00158016	-0.104959
NM_000786.2	CYP51A1	0.00719198	0.414454		0.00387279	0.134903
NM_004391.1	CYP8B1	-0.00436052	-0.565008		-1.78324e-05	-0.00138082
NM_005201.2	CCR8	0.0114713	0.761004		-0.0145171	-0.558048
NM_031204.1	CABP2	-0.00188606	-0.241557		-0.00314177	-0.220387
NM_017717.3	MUCDHL	-0.000497498	-0.0427611		-0.00482281	-0.224452
NM_017717.3	MUCDHL	-0.0023535	-0.296411		0.00124262	0.0887537
NM_031265.1	MUCDHL	0.000604808	0.0639888		-0.00420465	-0.276935
NM_001497.2	B4GALT1	-0.00872419	-0.657749		0.00966797	0.426847
NM_003780.2	B4GALT2	0.00890333	0.717403		-0.00572446	-0.306961
NM_030587.1	B4GALT2	0.00325476	0.343082		0.00374585	0.251184
NM_003779.2	B4GALT3	0.00162735	0.13218		-0.00286984	-0.144451
NM_003778.2	B4GALT4	-0.00841776	-0.644652		0.00625511	0.327508
NM_004776.2	B4GALT5	0.00642062	0.482985		0.00121363	0.0646149
NM_004775.2	B4GALT6	0.00251179	0.292403		-0.00594238	-0.359026
NM_001788.2	CDC10	0.00140506	0.0812762		-0.00467022	-0.146163
NM_003960.2	NAT8	0.000278147	0.0268114		-0.00104838	-0.0562145
NM_022447.1	TRF4-2	-0.00241692	-0.220302		0.00149842	0.0838946
NM_031866.1	FZD8	0.00290269	0.271224		-0.00214266	-0.111456
NM_031889.1	ENAM	-0.00267982	-0.264324		0.00408887	0.217855
NM_031890.1	CECR6	-0.00212415	-0.190684		0.00352484	0.170187
NM_031892.1	SH3KBP1	0.0106732	0.650255		-0.01316	-0.424927
NM_031894.1	FTHL17	-0.00122311	-0.157297		0.000662878	0.0386377
NM_031898.1	TEKT3	0.00149844	0.149861		-0.00144273	-0.0817194
NM_031900.1	AGXT2	-0.00139038	-0.150377		0.0018392	0.0996314
NM_031903.1	MRPL32	0.00313465	0.308096		-0.00761917	-0.36996
NM_031907.1	USP26	-0.000120548	-0.0142171		0.00214424	0.137929
NM_031909.1	C1QTNF4	0.000326657	0.0350198		0.00557173	0.35999
NM_031915.1	SETDB2	-0.013344	-0.807719		0.00601121	0.239984
NM_031918.1	KLF16	-0.00612134	-0.43075		0.00702147	0.292031
NM_031919.1	CSDUFD1	0.00303194	0.293827		-0.00782611	-0.441308
NM_031925.1	TMPIT	0.00300607	0.217571		-0.00106923	-0.0483573
NM_031926.1	TTY7	-0.000219999	-0.020013		0.00409782	0.196658
NM_031933.1	WNT8A	0.00297693	0.309218		-0.00262017	-0.141229
NM_031937.1	TBC1D10	-0.00761117	-0.655397		0.00453354	0.234177
NM_031943.1	IFP38	0.00136164	0.0705164		-0.0061706	-0.175457
NM_031944.1	MIXL1	0.00108512	0.102789		-0.00401918	-0.19992
NM_031947.1	SLC25A2	-0.000941436	-0.116491		0.00049725	0.0322856
NM_031952.1	SPATA9	-0.00112192	-0.130181		-0.00288196	-0.203238
NM_031956.1	NYD-SP14	-0.00340809	-0.388214		-0.000127758	-0.00772376
NM_031957.1	KRTAP1-5	0.00182529	0.176812		-0.000274435	-0.0148799
NM_031958.1	KRTAP3-1	-0.00344502	-0.414314		-0.00175151	-0.118118
NM_031964.1	KRTAP17-1	-0.00301692	-0.293109		0.00715104	0.41886
NM_031965.1	GSG2	0.0113864	0.706267		-0.00889483	-0.321312
NM_015139.1	SLC35D1	0.00811919	0.685451		-0.00650596	-0.334036
NM_032012.1	C9orf5	-0.000438332	-0.0346549		-0.00714162	-0.301001
NM_032025.1	eIF2A	0.00739406	0.472028		-0.00417501	-0.162812
NM_032026.1	CDA11	0.00144732	0.101838		-0.00414774	-0.142073
NM_032029.1	FKSG87	0.00144902	0.169689		-0.00626771	-0.412965
NM_032030.1	FKSG83	-0.00127833	-0.139453		0.000733401	0.045551
NM_032031.1	FKSG17	-0.0147743	-0.656592		0.00899757	0.263267
NM_032032.1	FKSG42	-0.00197075	-0.21719		0.00200363	0.117723
NM_032033.1	FKSG43	0.000620143	0.0830865		-0.000427748	-0.0293366
NM_032034.1	SLC4A11	-0.00102231	-0.093554		0.00474944	0.242761
NM_032035.1	C14orf141	0.000202145	0.0223591		0.0013537	0.0858897
NM_032036.1	FAM14A	0.00662217	0.455002		-0.00633533	-0.23816
NM_032037.1	SSTK	-0.00131902	-0.12622		-0.00266422	-0.139916
NM_032038.1	SPINL	-0.0146289	-0.751362		0.0197373	0.577118
NM_032039.1	DKFZP761D0211	-0.0136461	-0.731838		0.0149703	0.487129
NM_032040.1	CCDC8	0.000435241	0.0528498		0.000934562	0.0694557
NM_032041.1	NCALD	0.0151594	0.772788		-0.0156859	-0.480557
NM_032043.1	BRIP1	-0.00130449	-0.131669		-0.00265179	-0.15009
NM_032046.1	MSP	-0.00209731	-0.259932		0.00244087	0.153933
NM_032048.1	EMILIN2	-0.0162022	-0.621044		0.0243167	0.497845
NM_004990.2	MARS	0.000112919	0.00994518		0.00317957	0.158481
NM_004281.2	BAG3	0.000242958	0.018379		0.00910077	0.387881
NM_003761.2	VAMP8	-0.00758305	-0.501171		0.00815469	0.295915
NM_031227.1	C20orf18	0.00166848	0.13402		-0.003266	-0.137663
NM_006641.2	CCR9	-0.000629935	-0.0570708		0.00196941	0.0933161
NM_000394.2	CRYAA	0.000247471	0.0237379		-0.00208229	-0.120434
NM_032049.1	AGTR1	-0.00235736	-0.250793		0.00796493	0.458144
NM_032049.1	AGTR1	-0.00168203	-0.194512		0.00354746	0.251001
NM_000517.3	HBA2	-0.00673644	-0.386097		0.00360949	0.187188
NM_031157.1	HNRPA1	0.00866806	0.520742		-0.0080647	-0.260017
NM_002137.2	HNRPA2B1	0.0150843	0.760083		-0.0118713	-0.417837
NM_003903.2	CDC16	-0.00570737	-0.479036		0.00263946	0.132399
NM_005899.2	M17S2	0.00243766	0.249845		-0.00393548	-0.212235
NM_005899.2	M17S2	0.0028225	0.321681		0.00414414	0.263087
NM_031858.1	M17S2	0.000931456	0.103378		0.00742847	0.481508
NM_031862.1	M17S2	-0.00632854	-0.470684		0.00140913	0.0632706
NM_003718.2	CDC2L5	0.00305877	0.287164		-0.000490315	-0.0250185
NM_031267.1	CDC2L5	-0.00326071	-0.273894		0.0026134	0.143347
NM_005080.2	XBP1	-0.00456746	-0.278115		-0.00443447	-0.171418
NM_031313.1	ALPPL2	0.000301983	0.0318007		-0.00395554	-0.234749
NM_004499.2	HNRPAB	0.014812	0.76822		-0.00988653	-0.311381
NM_031266.1	HNRPAB	0.0159634	0.856415		-0.00760328	-0.261264
NM_031372.1	HNRPDL	-0.0140406	-0.761467		0.0101129	0.354702
NM_005463.2	HNRPDL	0.00214501	0.122004		0.000629656	0.0192284
NM_002138.2	HNRPD	0.0068645	0.516667		-0.0108964	-0.402679
NM_006805.2	HNRPA0	0.00302544	0.234619		-0.00259386	-0.119048
NM_004500.2	HNRPC	0.0130344	0.760405		-0.01293	-0.439007
NM_014227.1	SLC5A4	-0.00141419	-0.159051		0.000773862	0.0484807
NM_004689.2	MTA1	-0.00581895	-0.406256		-0.00295238	-0.137544
NM_004966.2	HNRPF	0.0062025	0.465763		-0.00863812	-0.357668
NM_005968.2	HNRPM	0.00823496	0.735611		-0.0105209	-0.616728
NM_031203.1	HNRPM	0.00951766	0.642174		-0.00888922	-0.327985
NM_019597.2	HNRPH2	0.00882901	0.53915		-0.00358566	-0.197466
NM_021644.2	HNRPH3	-0.00745314	-0.494217		-0.000443895	-0.0162914
NM_004501.2	HNRPU	0.0114663	0.691322		-0.011154	-0.390676
NM_031844.1	HNRPU	-0.00833525	-0.273538		-0.00214427	-0.0451628
NM_006196.2	PCBP1	0.0108044	0.720406		-0.00713626	-0.289979
NM_031989.1	PCBP2	0.010625	0.719976		-0.00696454	-0.264705
NM_004739.2	MTA2	0.00717451	0.507796		-0.00968806	-0.368879
NM_005958.2	MTNR1A	0.00325711	0.314673		-0.00656505	-0.338399
NM_005959.2	MTNR1B	-7.5653e-05	-0.00821013		0.000941695	0.0597204
NM_002129.2	HMGB2	0.025346	0.843577		-0.0202869	-0.435333
NM_022436.2	ABCG5	0.00295073	0.28429		-0.00164358	-0.094467
NM_013402.3	FADS1	0.00428352	0.278561		0.00545223	0.179615
NM_004265.2	FADS2	0.0140579	0.622325		-0.00975604	-0.274241
NM_003483.3	HMGA2	0.00135815	0.162385		0.000460206	0.0277052
NM_005821.2	NBR2	-0.00140827	-0.120363		0.00410725	0.191611
NM_005826.2	HNRPR	0.0137895	0.77159		-0.0135695	-0.451535
NM_000990.2	RPL27A	0.00375404	0.183714		-0.00756027	-0.209089
NM_006361.2	HOXB13	-0.000181021	-0.0239206		0.00316528	0.218816
NM_005617.2	RPS14	0.000707169	0.0663376		-0.00384132	-0.18248
NM_001013.2	RPS9	0.00534468	0.306138		-0.000263288	-0.00994027
NM_001013.2	RPS9	0.00183685	0.132355		0.0016677	0.0648925
NM_006923.2	SDF2	0.00590797	0.554543		-0.00453367	-0.272301
NM_021194.1	SLC30A1	-0.000649372	-0.0523426		0.00601053	0.23504
NM_001439.1	EXTL2	0.00060817	0.063074		0.000658132	0.0404398
NM_032308.1	MGC4189	-0.00474542	-0.394167		-0.00148718	-0.0717056
NM_005437.1	NCOA4	-0.0030115	-0.255612		-0.00300124	-0.184585
NM_006313.1	USP15	-0.00467014	-0.396838		0.0055256	0.261075
NM_007266.1	XAB1	0.00859281	0.60751		-0.00781811	-0.304476
NM_014411.1	NSG-X	-0.0133099	-0.81433		0.00846998	0.33486
NM_014506.1	TOR1B	0.00291375	0.267178		-0.00110725	-0.0602568
NM_014972.1	KIAA1049	-0.0107294	-0.706059		0.0110679	0.473303
NM_015077.1	SARM1	-0.0032278	-0.271289		0.000304419	0.0155812
NM_015112.1	MAST2	0.00631741	0.489331		0.00102766	0.0471884
NM_015235.1	CSTF2T	0.00882758	0.642557		-0.00487554	-0.200362
NM_015236.1	LPHN3	0.00110258	0.117335		0.0056667	0.327687
NM_015292.1	MBC2	0.0107703	0.701531		-0.00893114	-0.339714
NM_015449.1	NICE-3	0.00368232	0.299516		-0.00308921	-0.150426
NM_015453.1	DKFZP434F091	0.00430493	0.438745		-0.00451877	-0.262351
NM_015613.1	LRRC21	-0.00127108	-0.134857		0.00453491	0.241073
NM_015528.1	DKFZP566H073	0.00730711	0.626479		-0.00877132	-0.406596
NM_015621.1	DKFZP434C171	-0.00574088	-0.479052		0.00440809	0.199854
NM_015645.1	C1QTNF5	-0.00329487	-0.327693		0.00413569	0.227219
NM_017607.1	PPP1R12C	-0.00460409	-0.374236		0.00250257	0.120919
NM_018385.1	FLJ11301	-0.00283595	-0.283503		0.00301148	0.179599
NM_018670.1	MESP1	0.00663201	0.531597		-0.00204852	-0.0933086
NM_020159.1	SMARCAD1	0.00190605	0.188362		-0.00746751	-0.411184
NM_020441.1	CORO1B	0.00334028	0.29895		-0.00043163	-0.0236799
NM_020726.1	NLN	-0.00696616	-0.444901		0.00691743	0.236951
NM_020898.1	KIAA1536	-0.00413519	-0.315613		0.00286199	0.153074
NM_032120.1	DKFZP564O0523	0.00112039	0.111757		-0.000454821	-0.0271001
NM_032125.1	DKFZP564D0478	0.00190744	0.16695		-0.00434091	-0.22406
NM_032126.1	DKFZP564J047	-0.00036732	-0.0393456		0.00278788	0.190451
NM_032127.1	DKFZP566M1046	-0.00966636	-0.593613		0.0077696	0.336868
NM_032128.1	DKFZP566M114	-0.00208354	-0.271558		0.00442956	0.277079
NM_032129.1	DKFZP434H2010	0.00684238	0.620553		-0.000201629	-0.0115216
NM_032130.1	DKFZP434J0113	0.00117804	0.134591		0.00129141	0.0843265
NM_032134.1	DKFZP434P0316	-0.00188772	-0.18124		-0.00471167	-0.262266
NM_032144.1	RAB6C	-0.00155847	-0.104845		0.000587179	0.0214783
NM_032139.1	ANKRD27	-0.000853281	-0.0789727		-0.000418335	-0.0200216
NM_032140.1	DKFZP434A1319	-0.000315143	-0.0299955		0.00166859	0.08803
NM_032141.1	DKFZP434K1421	0.00717733	0.714599		-0.00285448	-0.179633
NM_032143.1	DKFZP434B1727	0.00195797	0.196172		-0.00367148	-0.201582
NM_032147.1	USP44	-0.000714801	-0.0702867		0.000256221	0.0137464
NM_032149.1	DKFZP434G072	0.00194349	0.198658		0.00125583	0.07601
NM_032155.1	DKFZp547I094	0.005598	0.580821		-0.00265673	-0.157832
NM_032167.1	FLJ12363	-0.00640745	-0.609751		0.00436278	0.266164
NM_032175.1	FLJ12787	0.00180151	0.210767		-0.00230067	-0.153321
NM_032177.1	PHAX	0.00395299	0.355139		-3.12705e-06	-0.000179248
NM_032178.1	FLJ13291	-0.00262375	-0.277552		0.00338381	0.220215
NM_032179.1	FLJ20542	-0.00421086	-0.357898		0.0033709	0.185769
NM_032181.1	FLJ13391	-0.00326142	-0.428691		-0.00113649	-0.0764463
NM_032188.1	MYST1	-0.00725216	-0.495507		0.00962576	0.419549
NM_032207.1	FLJ21742	0.00165842	0.162842		0.0025332	0.144319
NM_032208.1	ANTXR1	-0.00187401	-0.218413		0.000149948	0.00847299
NM_032209.1	FLJ21777	-0.00101261	-0.109284		-0.00453054	-0.291329
NM_032227.1	FLJ22679	-0.00359872	-0.219312		0.0109725	0.319812
NM_032238.1	FLJ23416	-0.00685893	-0.652626		0.00271186	0.155064
NM_032242.1	DKFZp564A176	-0.0124832	-0.751797		0.0135541	0.483083
NM_032245.1	DKFZp434I1916	2.75361e-05	0.00294675		-0.00501226	-0.304599
NM_032247.1	DKFZp434E0519	-0.00629874	-0.496146		0.00454728	0.239026
NM_032248.1	DKFZp434F1719	-0.000519763	-0.05591		0.00368727	0.242934
NM_032249.1	DKFZp434F1819	-0.00293488	-0.303115		0.00297246	0.175589
NM_032250.1	DKFZp434A171	0.000690764	0.0732594		0.00148415	0.0925569
NM_032254.1	DKFZp434F142	0.00391937	0.463041		0.00241913	0.177617
NM_032255.1	ZNF541	0.00340768	0.296267		-0.00775902	-0.359202
NM_032256.1	DKFZp434K2435	-0.000208856	-0.0156167		0.00841219	0.335538
NM_032258.1	TBC1D3	-0.00268739	-0.246983		0.00309645	0.171785
NM_032259.1	DKFZp434F054	0.0013251	0.122523		-0.00533697	-0.323059
NM_032262.1	DKFZp434N035	-0.0129923	-0.787035		0.00938699	0.399769
NM_032264.1	AE2	-0.00960992	-0.629318		0.000812436	0.035821
NM_032265.1	ZMYND15	-0.00505399	-0.254081		0.00979536	0.274728
NM_032266.1	C2orf16	-0.00206802	-0.254905		-0.00183099	-0.122453
NM_032267.1	RGSL2	0.00103931	0.128804		-0.00287882	-0.186592
NM_032274.1	DKFZp547F072	-0.00104706	-0.128179		-0.000958781	-0.0605774
NM_032280.1	ZCCHC9	0.0130904	0.818957		-0.014786	-0.561096
NM_032281.1	DKFZp547J036	-0.00278841	-0.316707		-0.00270873	-0.164949
NM_032287.1	DKFZp761O17121	-0.00403396	-0.317768		0.00491854	0.201641
NM_032289.1	DKFZp761B0514	-0.000303985	-0.0327725		0.000623428	0.0384672
NM_032290.1	DKFZp761C121	0.00907518	0.589836		-0.00848783	-0.323472
NM_032291.1	DKFZp761D221	0.000127051	0.0138899		-0.00709011	-0.469382
NM_032304.1	HAGHL	-0.010596	-0.594271		0.014753	0.44393
NM_032295.1	SLC37A3	0.0086176	0.47514		-0.000171159	-0.00486579
NM_032296.1	DKFZp761A132	-0.00728524	-0.497756		0.00803012	0.327961
NM_032297.1	DKFZp761D112	-6.66519e-05	-0.00806447		0.00183515	0.164924
NM_032298.1	SYT3	-0.00395253	-0.418164		0.00373914	0.245612
NM_032301.1	MGC10870	0.00668518	0.535873		-0.00373318	-0.169986
NM_032302.1	MGC10911	0.00298719	0.251896		-0.00127583	-0.0604103
NM_032305.1	MGC3200	0.00136967	0.123037		0.00101162	0.0494337
NM_032314.1	MGC4767	0.0127164	0.852786		-0.00977194	-0.494426
NM_032315.1	MGC4399	0.00977598	0.68239		-0.00327883	-0.14456
NM_032318.1	HIATL2	0.00306153	0.316417		-0.00389079	-0.229129
NM_032319.1	C2orf7	-0.00234573	-0.207205		0.003945	0.158727
NM_032321.1	MGC13057	8.18547e-05	0.0081429		-0.00565067	-0.343945
NM_032323.1	MGC13102	-0.00689396	-0.43722		0.0040017	0.156865
NM_032324.1	MGC13186	0.00636052	0.450759		-0.0126972	-0.550294
NM_032328.1	MGC12458	-0.00386952	-0.36077		-0.000150383	-0.0087323
NM_032334.1	MGC14595	0.00736604	0.529245		-0.00995892	-0.445745
NM_032335.1	PHF6	0.00205029	0.223334		0.00261104	0.154313
NM_032335.1	PHF6	0.00266275	0.268466		-0.00283683	-0.166959
NM_032336.1	MGC14799	0.0145424	0.776285		-0.0143422	-0.454198
NM_032340.1	C6orf125	0.00702098	0.463385		-0.0012957	-0.0535204
NM_032342.1	MGC12992	8.43747e-06	0.000941551		0.000966763	0.0579394
NM_032343.1	CHCHD6	-0.00736032	-0.478255		0.00455206	0.216629
NM_032344.1	MGC13045	0.0089835	0.608958		-0.00886915	-0.37578
NM_032345.1	PYM	0.0103553	0.657397		-0.00566455	-0.228658
NM_032346.1	MGC13096	0.00521242	0.410193		-0.00552669	-0.225656
NM_032347.1	ZNF397	-0.00587916	-0.5088		0.00496708	0.253063
NM_032361.1	THOC3	0.010241	0.583128		-0.00816141	-0.249617
NM_032362.1	HEIL1	0.00182601	0.238495		-0.00827375	-0.507585
NM_032367.1	ZBED3	-0.00713143	-0.472027		0.00153267	0.0645779
NM_032369.1	MGC15619	9.19989e-05	0.00513314		0.00243844	0.0712444
NM_032370.1	MGC15716	0.00145845	0.14766		-0.000520028	-0.0316658
NM_032385.1	C5orf4	0.00206409	0.200746		-0.00496964	-0.263359
NM_015224.1	RAP140	0.000767205	0.0914788		-0.000307071	-0.0204242
NM_032330.1	CAPNS2	-0.00530121	-0.541813		0.00653754	0.345384
NM_015247.1	CYLD	-0.00974913	-0.602707		0.00357951	0.14575
NM_020465.1	NDRG4	0.000435767	0.0538532		-0.000684719	-0.0427022
NM_032409.1	PINK1	-0.0111202	-0.56466		0.0132698	0.381555
NM_032411.1	ECRG4	-0.00791538	-0.588422		0.00369855	0.215058
NM_032414.1	PROK1	0.000977647	0.11229		-0.00373089	-0.250849
NM_015178.1	RHOBTB2	0.00157099	0.141209		0.00478049	0.224479
NM_031859.1	PCDHA10	0.00318366	0.384687		-0.00798271	-0.48627
NM_031859.1	PCDHA10	0.00113858	0.125246		-0.00278202	-0.155256
NM_031861.1	PCDHA11	0.00181049	0.193631		-0.00238438	-0.152466
NM_031848.1	PCDHA6	0.00155129	0.17167		-0.00753494	-0.430735
NM_031864.1	PCDHA12	0.00197421	0.28149		0.000127869	0.00862097
NM_031865.1	PCDHA13	-0.00156191	-0.178832		-0.00366066	-0.219199
NM_031410.1	PCDHA1	-0.00167508	-0.142283		0.00507733	0.265066
NM_031410.1	PCDHA1	-0.0025423	-0.293867		0.00852704	0.516939
NM_031495.1	PCDHA2	-0.00157211	-0.143333		-0.00336453	-0.192694
NM_031495.1	PCDHA2	0.00272019	0.338458		-0.00434339	-0.29589
NM_031496.1	PCDHA2	0.00172726	0.174699		-0.000411339	-0.0232704
NM_031497.1	PCDHA3	0.000512034	0.0639232		0.00303711	0.201669
NM_031497.1	PCDHA3	0.000928645	0.0883358		-0.00168354	-0.114248
NM_031500.1	PCDHA4	-0.000799693	-0.0967042		0.00328462	0.205654
NM_031501.1	PCDHA5	0.00100845	0.0995468		-0.00205967	-0.109117
NM_031501.1	PCDHA5	0.000425647	0.0456428		-0.00514069	-0.297276
NM_031852.1	PCDHA7	0.00408512	0.495071		-0.00366176	-0.2605
NM_031856.1	PCDHA8	0.000796475	0.0852834		-0.00166436	-0.120044
NM_031856.1	PCDHA8	-0.00298697	-0.313361		0.00518142	0.328968
NM_031857.1	PCDHA9	-0.00162556	-0.173928		-0.000665753	-0.0459527
NM_031263.1	HNRPK	9.45676e-05	0.00502317		-0.00388048	-0.109761
NM_031366.1	COL4A3	-0.00113605	-0.117941		0.00509282	0.300714
NM_031361.1	COL4A3BP	-0.0101196	-0.694651		0.00917407	0.362139
NM_032010.1	MAP1B	0.00183521	0.224573		-0.0034044	-0.23994
NM_032010.1	MAP1B	-0.000555563	-0.0550849		0.00147371	0.0861594
NM_005909.2	MAP1B	-0.000880845	-0.109086		-0.00195576	-0.133506
NM_012336.2	NARF	0.00648694	0.457159		-0.00944801	-0.391277
NM_031968.1	NARF	-0.014179	-0.571576		0.00829155	0.207586
NM_022551.2	RPS18	0.00191937	0.145953		-0.0029354	-0.124238
NM_012121.3	CDC42EP4	-0.00120483	-0.088632		0.00419833	0.161944
NM_006704.2	SUGT1	0.00889704	0.696602		-0.0097617	-0.484594
NM_032445.1	MEGF11	-0.000329237	-0.0403024		-0.000101289	-0.00648342
NM_032446.1	MEGF10	0.0018422	0.222186		-0.00548278	-0.384335
NM_018930.2	PCDHB10	0.00402557	0.451391		-0.00299749	-0.188096
NM_018931.2	PCDHB11	0.000704661	0.0791875		-0.000544281	-0.0322321
NM_018932.2	PCDHB12	-0.00277501	-0.317292		0.00415392	0.271203
NM_018933.2	PCDHB13	0.00117122	0.113497		0.00134812	0.0733441
NM_032103.1	PPP1R12B	-0.00219282	-0.247913		-0.00304027	-0.194194
NM_018934.2	PCDHB14	0.00414528	0.49175		-0.00625195	-0.371132
NM_018935.2	PCDHB15	-0.000988228	-0.113995		0.00325161	0.196494
NM_020957.1	PCDHB16	-0.00225912	-0.223804		0.00407478	0.242262
NM_013340.2	PCDHB1	-0.000124777	-0.0132486		-0.000658687	-0.0425116
NM_018936.2	PCDHB2	-0.00103162	-0.100738		-0.00187706	-0.108858
NM_018937.2	PCDHB3	-0.000698504	-0.0848077		0.00316531	0.181386
NM_018938.2	PCDHB4	-0.000690944	-0.0791458		-0.000529504	-0.0380618
NM_015669.2	PCDHB5	0.000215089	0.0241128		0.00125666	0.0762972
NM_018939.2	PCDHB6	-0.00469301	-0.463211		0.00475488	0.24588
NM_018940.2	PCDHB7	0.0026322	0.218188		-0.00975635	-0.406656
NM_019120.2	PCDHB8	0.00089751	0.09955		0.00246661	0.148718
NM_031845.1	MAP2	0.00153099	0.158363		-0.00524985	-0.290864
NM_030983.1	MAP4	0.000904325	0.0860632		-0.000401687	-0.0241996
NM_002375.2	MAP4	0.00385365	0.484891		-0.00259703	-0.165109
NM_005462.2	MAGEC1	0.00126595	0.163449		-0.00361007	-0.214337
NM_006986.2	MAGED1	0.00513441	0.341568		-0.00430106	-0.156624
NM_032090.1	PCDHGA10	-0.00321326	-0.332659		0.00279061	0.158995
NM_032090.1	PCDHGA10	0.00219618	0.202112		-0.00432934	-0.227998
NM_032091.1	PCDHGA11	-0.00249741	-0.25491		0.00345473	0.220468
NM_032091.1	PCDHGA11	-0.00415735	-0.352402		0.00363576	0.184881
NM_032094.1	PCDHGA12	0.000133685	0.0152696		-0.00522335	-0.293509
NM_031993.1	PCDHGA1	0.000441161	0.0401432		-0.0050848	-0.268345
NM_031993.1	PCDHGA1	-0.00278577	-0.288213		0.00314832	0.185929
NM_032009.1	PCDHGA2	0.00366859	0.411608		-0.00363524	-0.229966
NM_032011.1	PCDHGA3	-0.00127274	-0.143286		0.00161565	0.0920953
NM_032011.1	PCDHGA3	0.00116651	0.121149		0.00345517	0.197673
NM_032053.1	PCDHGA4	-0.00300104	-0.332351		0.00451452	0.3083
NM_032053.1	PCDHGA4	0.00331743	0.381078		-0.00660676	-0.436155
NM_032054.1	PCDHGA5	0.00148371	0.155522		-0.00412377	-0.248766
NM_032086.1	PCDHGA6	0.00355121	0.385126		-0.0053182	-0.315019
NM_032087.1	PCDHGA7	0.0012872	0.132902		-0.00517672	-0.289417
NM_032087.1	PCDHGA7	-0.000739008	-0.0849831		0.00300432	0.201892
NM_032503.1	GPR145	-0.00133861	-0.174877		0.000177677	0.0105943
NM_032494.1	LOC84524	0.0100051	0.781163		-0.00596352	-0.283073
NM_032496.1	ARHGAP9	0.002243	0.158111		-0.0065892	-0.227021
NM_032524.1	KRTAP4-4	0.00127408	0.151641		0.00171697	0.10624
NM_032525.1	MGC4083	-0.00424328	-0.212379		0.0122344	0.325245
NM_032526.1	NT5C1A	-0.00160947	-0.171387		0.00369727	0.247536
NM_020963.1	MOV10	-0.000714348	-0.0576469		-1.44778e-05	-0.000657642
NM_032547.1	SCOC	8.50524e-05	0.00673408		-0.002134	-0.0913045
NM_032549.1	IMMP2L	0.0039261	0.358997		-0.00442409	-0.223199
NM_032553.1	FKSG79	0.00365393	0.36433		-0.00431284	-0.219442
NM_032558.1	FLJ14753	0.00537263	0.248329		-0.00313431	-0.0804505
NM_032562.1	PLA2G12B	-0.000666371	-0.0736705		0.0027245	0.165425
NM_032563.1	SPRL6A	-0.000356321	-0.0418678		0.000142345	0.0101293
NM_032565.1	EBRP	0.0126385	0.651611		-0.0121454	-0.354243
NM_032570.1	NAG73	-0.0011078	-0.0944129		-0.00342117	-0.169938
NM_032574.1	LOC84661	0.0113707	0.75269		-0.0123806	-0.530765
NM_032575.1	GLIS2	0.00103986	0.124538		-0.00352451	-0.240286
NM_032576.1	CYorf15B	-0.00687088	-0.244993		0.00495229	0.106824
NM_032578.1	FLJ14437	-0.000232116	-0.0255626		0.00173385	0.115539
NM_032579.1	RETNLB	0.000488088	0.0552655		-0.000365899	-0.0228225
NM_032580.1	HES7	0.000803669	0.0824323		-0.000494423	-0.0287543
NM_032584.1	ZNF347	-0.00170015	-0.177495		-0.0012935	-0.073319
NM_032591.1	SLC9A7	0.00405694	0.415813		0.000259129	0.0164879
NM_032592.1	PHACS	-0.00886672	-0.615022		0.00037601	0.0155846
NM_032593.1	HINT2	0.0132791	0.706038		-0.00828042	-0.262001
NM_032595.1	PPP1R9B	0.00315958	0.369972		-0.00362222	-0.256303
NM_032599.1	NYD-SP18	-0.000278482	-0.0273886		0.00142533	0.0776956
NM_032602.1	CX62	-0.000440353	-0.0480482		0.00347708	0.2426
NM_032607.1	CREB3L3	0.0125345	0.686672		-0.00884097	-0.259558
NM_032498.1	PEPP-2	-0.000160641	-0.0184245		-0.00147453	-0.0928941
NM_032620.1	GTPBP3	-0.00891467	-0.583408		0.00522428	0.212971
NM_032622.1	LNX	0.000359446	0.0397255		-0.00366258	-0.212513
NM_032625.1	C7orf13	0.00320731	0.365446		-0.000942677	-0.0745264
NM_032627.1	SSBP4	0.00852671	0.639729		-0.00270842	-0.136401
NM_032633.1	MGC5457	-0.00224778	-0.214852		0.00191249	0.0961406
NM_032641.1	GRCC9	-0.00777912	-0.464225		0.00825216	0.310651
NM_032644.1	MGC2452	-0.00201764	-0.157978		0.0065244	0.32476
NM_032648.1	MGC10820	0.00163262	0.177603		-0.00451939	-0.245888
NM_032653.1	C21orf122	0.00125719	0.116672		-0.00209567	-0.101296
NM_032654.1	MGC10981	0.00143783	0.150199		-0.00107786	-0.0619212
NM_032661.1	MGC5139	0.00397734	0.388692		-0.00859865	-0.426857
NM_032662.1	MGC10600	-0.00169	-0.181463		0.00224221	0.132239
NM_032668.1	MGC4771	-0.00561314	-0.534273		0.00368554	0.238836
NM_032671.1	MGC10814	0.00153085	0.159337		-0.00404537	-0.270167
NM_032673.1	NSPC1	0.00169044	0.146048		-0.00360735	-0.190721
NM_032679.1	ZNF577	-0.012628	-0.732112		0.0116325	0.470552
NM_032681.1	TRIM51	0.00106649	0.12519		0.00490201	0.364184
NM_032683.1	MGC12972	0.00607395	0.554557		-0.002377	-0.134077
NM_032686.1	MGC13008	-0.00316521	-0.363733		0.00276174	0.157415
NM_032690.1	MGC13198	-0.00305402	-0.245117		0.00444697	0.176663
NM_032691.1	MGC11082	0.00261408	0.266966		0.00129985	0.0764435
NM_032694.1	MGC12935	0.00408958	0.349341		-0.00202358	-0.101693
NM_032696.1	MGC12262	-0.00140843	-0.152938		0.00349755	0.213792
NM_032706.1	MGC12966	-0.00244795	-0.216461		-0.000985226	-0.0472727
NM_032709.1	C10orf33	-0.0109754	-0.766087		0.00286548	0.147418
NM_032710.1	MGC13053	-0.015554	-0.68216		0.0117048	0.297092
NM_032711.1	MGC13090	-0.0031679	-0.316479		-0.00335202	-0.182895
NM_032714.1	MGC13251	0.00330703	0.228739		0.00457511	0.170878
NM_032735.1	MGC13168	0.00243291	0.224295		0.000619335	0.0340724
NM_032739.1	MGC5370	0.00819932	0.621223		-0.0115386	-0.526687
NM_032744.1	C6orf105	0.00413974	0.367796		-0.0053178	-0.255068
NM_032746.1	MGC12538	0.00355261	0.205478		0.000606144	0.0217059
NM_032747.1	USMG5	0.00296472	0.18879		-0.00196092	-0.0664246
NM_032750.1	MGC15429	-0.00132112	-0.0974958		-0.00230542	-0.0967718
NM_032751.1	C14orf128	-0.000626826	-0.064093		0.00531476	0.238632
NM_032752.1	ZNF496	4.91224e-06	0.000571485		-0.0015615	-0.0987126
NM_032755.1	MGC15634	-0.00106291	-0.111309		-0.00112494	-0.0825011
NM_032756.1	MGC15668	0.00969993	0.738638		-0.009995	-0.477848
NM_032757.1	MGC15705	-0.000857003	-0.0955513		0.00643416	0.394544
NM_032763.1	MGC16142	0.00323452	0.325366		-0.00371656	-0.201841
NM_032766.1	MGC16179	-0.000127984	-0.0140494		-0.000593484	-0.0414644
NM_032783.1	FLJ14431	-0.0146638	-0.715028		0.0121232	0.354623
NM_032785.1	FLJ14442	-0.00069653	-0.0833779		0.000581557	0.0407228
NM_032786.1	FLJ14451	-0.00549087	-0.531806		0.00258889	0.136748
NM_032787.1	GPR128	-0.000365859	-0.0187699		0.000992896	0.0278091
NM_032788.1	ZNF514	-0.00837816	-0.568438		0.00405048	0.180792
NM_032789.1	FLJ14464	-0.00247296	-0.187092		-0.00159046	-0.0749747
NM_032794.1	C6orf29	-0.011325	-0.525527		0.00596491	0.151738
NM_032795.1	FLJ14494	0.00183448	0.160796		-0.00397571	-0.207631
NM_032800.1	FLJ14525	0.00512064	0.475775		-0.00373752	-0.182733
NM_032805.1	ZNF206	0.00215112	0.264925		-0.00586141	-0.339228
NM_032811.1	TBRG1	-0.0105248	-0.627811		0.00819112	0.331053
NM_032813.1	FLJ14624	0.00327444	0.291577		-0.00444497	-0.219441
NM_032814.1	FLJ14627	0.00186439	0.234282		-0.00470141	-0.316149
NM_032817.1	FLJ14641	-0.00174698	-0.212653		0.00383653	0.247237
NM_032818.1	C9orf100	0.00851992	0.682448		-0.00941133	-0.449094
NM_032822.1	FLJ14668	0.00329472	0.262002		-0.00140643	-0.0615676
NM_032824.1	FLJ14681	0.00347571	0.36404		-0.00207644	-0.109224
NM_032828.1	ZNF587	-0.0115303	-0.649901		0.00456595	0.174875
NM_032829.1	FLJ14721	0.00113093	0.140193		0.0044067	0.286663
NM_032830.1	CIRH1A	0.0097096	0.655964		-0.00740588	-0.302016
NM_032831.1	C7orf19	0.0101896	0.69766		-0.0108418	-0.449267
NM_032837.1	FLJ14775	0.0105844	0.738979		-0.0124658	-0.469855
NM_032839.1	DIRC2	-0.00977977	-0.449738		0.0114846	0.294501
NM_032840.1	FLJ14800	-0.00449851	-0.338913		0.00659267	0.272345
NM_032842.1	FLJ14803	0.00733929	0.524747		-0.00983736	-0.377954
NM_032844.1	MASTL	0.00911085	0.511275		-0.0095172	-0.314514
NM_032845.1	FLJ14816	-8.20524e-05	-0.00980677		0.00385579	0.257871
NM_032847.1	FLJ14825	0.0039099	0.486373		0.000470276	0.0304802
NM_032848.1	FLJ14827	0.0105281	0.63347		-0.0097554	-0.344119
NM_032854.1	FLJ14871	-0.00230267	-0.202625		-0.00133706	-0.0688209
NM_032856.1	FLJ14888	-0.0107363	-0.701216		0.010166	0.448665
NM_032858.1	FLJ14904	0.00133128	0.149173		-8.52205e-05	-0.00502822
NM_032859.1	FLJ14906	-0.00244038	-0.276991		0.00301679	0.195862
NM_032867.1	FLJ14966	0.00682119	0.562955		0.00282254	0.150376
NM_032872.1	JFC1	-0.00702075	-0.423933		-6.98974e-05	-0.00259154
NM_032875.1	MGC15482	0.00827307	0.664409		-0.00946712	-0.447618
NM_032881.1	LSM10	0.000653349	0.0560312		-0.00173766	-0.092324
NM_032883.1	C20orf100	0.0273011	0.889913		-0.0142305	-0.293662
NM_032886.1	MGC15912	-0.0117728	-0.696568		0.0107014	0.416644
NM_032887.1	MGC16037	-0.0097039	-0.696503		0.0101428	0.458396
NM_032892.1	MGC14161	-0.000497692	-0.0530847		-0.00126761	-0.0738607
NM_032895.1	MGC14376	-0.00426132	-0.250966		0.0141285	0.450199
NM_032897.1	MGC14436	0.00112732	0.0991476		-0.00459079	-0.235036
NM_032908.1	MGC14407	0.000769987	0.0806602		-0.00165088	-0.0915004
NM_032910.1	C21orf119	0.00457709	0.443338		-0.00139716	-0.0804562
NM_032916.1	MGC16279	-0.000930792	-0.0895775		0.00185418	0.103055
NM_032917.1	MGC2848	0.0036007	0.419856		0.000825658	0.0526901
NM_032918.1	RERG	-0.000117956	-0.0117935		-0.00378014	-0.193814
NM_032920.1	C21orf124	-0.00386028	-0.332148		-0.000325505	-0.0163876
NM_032921.1	MGC15875	-0.0104164	-0.683171		0.00481759	0.192493
NM_032930.1	MGC13040	-0.0012835	-0.118417		0.00326566	0.169648
NM_032577.1	LOC84664	-0.00120279	-0.135132		0.00657956	0.376458
NM_021624.2	HRH4	0.000194078	0.0216822		-0.00357279	-0.23962
NM_018995.1	MOV10L1	-0.00184885	-0.236619		-0.00164643	-0.102565
NM_001288.3	CLIC1	0.0131438	0.659979		-0.0081873	-0.301886
NM_022132.3	MCCC2	0.0143779	0.77537		-0.0106675	-0.355994
NM_007204.3	DDX20	0.00276566	0.237154		-0.00522039	-0.264179
NM_020414.3	DDX24	0.00243525	0.197827		-0.00803223	-0.348566
NM_001730.2	KLF5	0.00487498	0.501311		-0.00802693	-0.441577
NM_001889.2	CRYZ	0.011516	0.657716		-0.0105697	-0.380556
NM_005208.3	CRYBA1	0.000127993	0.0166796		0.00453145	0.299062
NM_032935.1	MT4	0.00397079	0.418136		0.000996654	0.056283
NM_032442.1	GPS2	-0.00838809	-0.535165		0.00775003	0.34828
NM_032938.1	GPS2	0.00250008	0.273171		0.00371164	0.252984
NM_014004.2	PCDHGA8	0.000744406	0.087356		-0.00261163	-0.173732
NM_014004.2	PCDHGA8	0.00266245	0.297807		-0.00443556	-0.28812
NM_032089.1	PCDHGA9	-0.000654757	-0.077964		-0.00258977	-0.160576
NM_032095.1	PCDHGB1	-0.00270347	-0.323919		0.00025261	0.0169603
NM_032096.1	PCDHGB2	0.000920546	0.0925202		-0.00423797	-0.244997
NM_032097.1	PCDHGB3	0.00212158	0.195613		0.000261863	0.0149006
NM_032098.1	PCDHGB4	-0.00129166	-0.161981		0.00541252	0.400074
NM_032100.1	PCDHGB6	-0.00131272	-0.136207		0.0032868	0.178628
NM_032099.1	PCDHGB5	-0.000510134	-0.0580076		0.000276981	0.0186562
NM_032099.1	PCDHGB5	-0.000998584	-0.108698		-0.0015404	-0.0914914
NM_032101.1	PCDHGB7	-0.000114861	-0.0121685		-0.000221557	-0.0138255
NM_032101.1	PCDHGB7	0.00229933	0.243863		-0.0053152	-0.305302
NM_014583.2	LMCD1	0.0189373	0.83428		-0.0206718	-0.56344
NM_032402.1	PCDHGC3	-0.00107945	-0.116385		-0.000244563	-0.0149713
NM_032403.1	PCDHGC3	0.00293762	0.357376		-0.00138602	-0.0752705
NM_032406.1	PCDHGC4	0.00101015	0.109786		0.00269473	0.176735
NM_032406.1	PCDHGC4	0.00134317	0.162932		-0.00531659	-0.337526
NM_032407.1	PCDHGC5	-0.00126398	-0.133058		-0.000249051	-0.0152703
NM_032407.1	PCDHGC5	-0.00157226	-0.199163		0.00446519	0.315592
NM_031274.2	TEX13A	-0.00051839	-0.0443305		0.00828787	0.386151
NM_031271.2	TEX15	-0.00112325	-0.130421		0.000801201	0.0449716
NM_015864.2	C6orf32	-0.00859615	-0.476747		-0.00251975	-0.0929825
NM_017809.2	NXF2	-0.00126689	-0.160986		-0.000725584	-0.0492689
NM_031994.1	RNF17	0.00199024	0.211183		-0.00869229	-0.472019
NM_031994.1	RNF17	-0.000528043	-0.0579303		0.000855734	0.0503669
NM_001016.2	RPS12	-0.00272863	-0.203087		0.00233369	0.086587
NM_031231.1	APBA2BP	0.0032676	0.330285		-0.0023723	-0.145528
NM_000558.3	HBA1	-0.0038294	-0.224529		-0.00363159	-0.167011
NM_005331.3	HBQ1	0.00238841	0.257687		-0.00146468	-0.0898481
NM_020165.2	RAD18	0.00379711	0.406908		-0.000279079	-0.0199498
NM_031281.1	IRTA2	0.00480864	0.444272		-0.00317197	-0.171989
NM_031282.1	IRTA1	0.00229333	0.234031		-0.00518418	-0.308174
NM_032955.1	AIF1	-0.0282035	-0.834451		0.0142822	0.282107
NM_032955.1	AIF1	0.000712545	0.085793		-0.00374407	-0.22303
NM_001623.3	AIF1	-0.025348	-0.768436		0.0141161	0.271414
NM_004874.2	BAG4	0.00175219	0.145144		-0.00538022	-0.264123
NM_004049.2	BCL2A1	0.00225236	0.0969161		0.0117936	0.277423
NM_004050.2	BCL2L2	-0.00798214	-0.57664		0.00665941	0.285898
NM_004951.2	EBI2	-0.00937308	-0.564247		-0.00306003	-0.105973
NM_005755.2	EBI3	0.0137596	0.819096		-0.0165037	-0.611689
NM_007293.1	C4A	-0.00295617	-0.348255		0.00587795	0.33576
NM_000592.3	C4B	0.000516933	0.0599805		0.00264539	0.181417
NM_006470.2	TRIM16	0.00172782	0.108486		-0.00149063	-0.0522899
NM_001372.2	DNAH9	-0.00130681	-0.151187		0.00257511	0.191121
NM_018144.2	SEC61A2	0.00521496	0.473258		-0.00565023	-0.290807
NM_031498.1	GNGT2	0.0010195	0.0908932		-0.00413058	-0.218918
NM_014217.1	KCNK2	0.000756372	0.0768791		0.00282549	0.151894
NM_007079.2	PTP4A3	0.0145556	0.731178		-0.0163566	-0.470367
NM_032611.1	PTP4A3	0.00581601	0.531819		-0.0070833	-0.383364
NM_020164.2	ASPH	8.19344e-05	0.00900784		0.000209113	0.011202
NM_032466.1	ASPH	-0.00218258	-0.102049		0.0146646	0.360409
NM_004318.2	ASPH	-0.00113508	-0.150097		0.00129236	0.087032
NM_001716.2	BLR1	0.00426627	0.256736		-0.0107314	-0.35346
NM_001716.2	BLR1	0.00119318	0.127851		0.00224538	0.137982
NM_032966.1	BLR1	-0.00285211	-0.321963		0.00408421	0.265755
NM_032419.1	DOM3Z	-0.00735387	-0.516769		0.00551972	0.28227
NM_032459.1	EFS	0.000369058	0.0407476		-0.000427598	-0.0254956
NM_005864.2	EFS	-0.00104961	-0.1174		0.00346877	0.261058
NM_004360.2	CDH1	0.00778034	0.639892		-0.00905817	-0.421994
NM_001792.2	CDH2	-0.000192554	-0.0164839		-0.00325377	-0.170101
NM_001794.2	CDH4	-0.000445627	-0.0435204		-0.000176526	-0.010384
NM_001795.2	CDH5	0.00234855	0.231955		-0.00209703	-0.123018
NM_002755.2	MAP2K1	0.00911364	0.638532		-0.00494969	-0.234031
NM_002758.2	MAP2K6	0.0017288	0.141238		-0.00196763	-0.0863893
NM_031988.1	MAP2K6	-0.000810051	-0.086653		0.00294857	0.225364
NM_031988.1	MAP2K6	-0.0013132	-0.161618		0.000392198	0.027199
NM_024302.2	MMP28	-0.00828585	-0.648482		0.00460185	0.280637
NM_020815.1	PCDH10	-0.00274102	-0.22422		0.0010725	0.0496586
NM_020815.1	PCDH10	-0.00038877	-0.0471776		-0.00224196	-0.138287
NM_032961.1	PCDH10	0.000470958	0.0519478		-0.00232081	-0.134684
NM_016580.2	PCDH12	0.00503818	0.442596		-0.00136512	-0.0714441
NM_014459.2	PCDH17	0.00248232	0.275501		-0.00354208	-0.210936
NM_002589.2	PCDH7	0.0026913	0.283008		-0.00375646	-0.227929
NM_002589.2	PCDH7	0.00156775	0.184663		-0.00382866	-0.242955
NM_032456.1	PCDH7	-0.00142542	-0.150836		0.00259132	0.145966
NM_032457.1	PCDH7	-0.00380736	-0.377523		0.0056051	0.336087
NM_032949.1	PCDH8	0.00251371	0.278272		-0.000547302	-0.0333815
NM_032971.1	PCDH11Y	-0.00323132	-0.352719		0.00394101	0.229167
NM_032971.1	PCDH11Y	-0.00415987	-0.436908		0.00267248	0.173764
NM_032973.1	PCDH11Y	-0.00363805	-0.25179		-0.000830384	-0.035943
NM_000937.2	POLR2A	0.00166079	0.122557		-0.00475287	-0.202736
NM_004805.2	POLR2D	0.00947274	0.731565		-0.00655927	-0.31947
NM_002695.2	POLR2E	0.00853092	0.487641		-0.00440913	-0.141915
NM_006232.2	POLR2H	0.00974585	0.715055		-0.0133764	-0.541499
NM_006233.3	POLR2I	0.00348043	0.296067		-0.00584787	-0.270385
NM_005034.2	POLR2K	0.0131266	0.752774		-0.0117954	-0.476092
NM_016310.2	POLR3K	0.00974433	0.672598		-0.00426261	-0.172596
NM_032941.1	RECQL	0.0140347	0.767369		-0.0116358	-0.431479
NM_002907.2	RECQL	0.00697005	0.497104		-0.0102888	-0.406073
NM_012423.2	RPL13A	0.00447216	0.367264		-0.0066269	-0.273286
NM_000985.2	RPL17	0.00183158	0.0908483		0.00199327	0.0750634
NM_000978.2	RPL23	0.00347568	0.256678		-0.0094994	-0.342607
NM_000969.2	RPL5	0.00490256	0.365842		-0.0048802	-0.187269
NM_001017.2	RPS13	-0.00545685	-0.425265		0.000331315	0.0135523
NM_001018.2	RPS15	0.0150994	0.733192		-0.00895943	-0.261234
NM_001021.2	RPS17	0.00486754	0.326453		-0.00478413	-0.193372
NM_001022.2	RPS19	0.00289348	0.278483		-0.00372373	-0.191042
NM_001023.2	RPS20	0.000242286	0.0220436		-0.00387985	-0.176328
NM_001028.2	RPS25	0.00360388	0.243355		-0.00564798	-0.200146
NM_031216.2	SEC13L	0.00445502	0.401679		-0.00680626	-0.361566
NM_012430.2	SEC22L2	-0.00187405	-0.183612		-0.0030088	-0.180208
NM_031431.2	COG3	-0.00879412	-0.707034		0.00855834	0.41945
NM_013336.2	SEC61A1	-0.000318351	-0.0272112		0.0045844	0.211613
NM_006808.2	SEC61B	0.00902183	0.6164		-0.0109083	-0.457412
NM_014302.2	SEC61G	0.00954045	0.694279		-0.0157765	-0.639877
NM_007214.2	SEC63	-0.0032968	-0.196916		-0.000384351	-0.0116551
NM_019119.3	PCDHB9	-0.0119623	-0.564075		0.00575243	0.162114
NM_003262.2	TLOC1	-0.00270843	-0.207459		0.00211594	0.0863853
NM_032997.1	ZWINT	0.00355779	0.369172		-0.00498467	-0.279255
NM_007057.2	ZWINT	0.0183573	0.817		-0.0154754	-0.409
NM_032994.1	WBSCR14	-0.0102411	-0.552758		0.0126435	0.457482
NM_031414.2	STK31	-0.00148872	-0.173312		-0.000296862	-0.0183684
NM_031414.2	STK31	-0.000531814	-0.0580279		0.00029102	0.0169827
NM_032944.1	STK31	-0.000953089	-0.103493		0.000279306	0.0195089
NM_021974.2	POLR2F	0.00923019	0.635195		-0.00678737	-0.265675
NM_032401.1	TMPRSS3	-0.00148315	-0.153453		-0.000526656	-0.0302792
NM_032404.1	TMPRSS3	0.000102138	0.0106662		-0.00206143	-0.113407
NM_032405.1	TMPRSS3	0.00811995	0.636299		-0.00933946	-0.400696
NM_032405.1	TMPRSS3	0.0127027	0.715421		-0.0133258	-0.429745
NM_005656.2	TMPRSS2	-0.000880142	-0.0997544		0.0034401	0.205878
NM_033003.1	GTF2I	0.0108936	0.801893		-0.0128223	-0.594426
NM_014323.2	ZNF278	0.000414223	0.0422717		-0.00245184	-0.1549
NM_032051.1	ZNF278	0.00387185	0.401153		8.71824e-05	0.00452009
NM_032051.1	ZNF278	-0.00390767	-0.33715		-0.000877141	-0.043205
NM_020418.2	PCBP4	0.00214352	0.231355		0.00242743	0.146758
NM_033008.1	PCBP4	0.00067681	0.0784589		6.7568e-05	0.00392322
NM_033010.1	PCBP4	0.00150807	0.11571		-0.00260061	-0.112722
NM_015894.2	STMN3	-0.0163388	-0.730505		0.0150989	0.44285
NM_032988.1	TBL2	0.000302373	0.0338074		-0.000412189	-0.0261305
NM_016343.2	CENPF	0.0197508	0.834886		-0.0125847	-0.313734
NM_014326.2	DAPK2	0.00523374	0.48144		-0.00591014	-0.321261
NM_012138.2	AATF	0.00745437	0.571764		-0.00949707	-0.389605
NM_001024.2	RPS21	-0.00565316	-0.476699		0.00854732	0.422705
NM_004322.2	BAD	-0.00359845	-0.378881		-0.000905487	-0.0597019
NM_032989.1	BAD	0.00673272	0.470249		-0.00736275	-0.286555
NM_032989.1	BAD	0.00387278	0.430459		-0.0049957	-0.301474
NM_023005.2	BAZ1B	-0.000931337	-0.0831187		0.00421369	0.223839
NM_032408.1	BAZ1B	0.00707622	0.570125		-0.0044984	-0.205903
NM_032998.1	DEDD	0.000321131	0.0298271		-0.000128764	-0.00722777
NM_004216.2	DEDD	0.00406014	0.368432		-0.00815781	-0.413167
NM_003388.3	CYLN2	0.00038973	0.0448696		0.00176641	0.121105
NM_032421.1	CYLN2	-0.012176	-0.556457		0.00765217	0.189909
NM_000931.2	PLAT	0.0101439	0.771411		-0.0108683	-0.504064
NM_032940.1	POLR2C	0.00245788	0.235569		-0.00176467	-0.0918853
NM_002694.2	POLR2C	0.00429339	0.341921		-0.00476969	-0.214706
NM_031992.1	WBSCR1	0.0108404	0.780558		-0.0113625	-0.583733
NM_032464.1	WBSCR5	-0.0120504	-0.599407		0.00682415	0.188928
NM_022040.2	WBSCR5	-0.000435294	-0.0440596		0.00140105	0.0892786
NM_031883.2	PCDHAC2	0.00441077	0.482801		-0.000374985	-0.0233245
NM_031883.2	PCDHAC2	-0.000327655	-0.0383095		0.00195717	0.131725
NM_031882.2	PCDHAC1	-0.00220909	-0.237231		0.00578156	0.360975
NM_031882.2	PCDHAC1	-0.000556577	-0.0633906		0.000467022	0.0297554
NM_014005.3	PCDHA9	0.000396454	0.0488671		0.000348009	0.0223188
NM_005642.2	TAF7	0.00213507	0.151121		-0.00385059	-0.164815
NM_033034.1	TRIM5	0.00539344	0.445713		-0.00171774	-0.0903164
NM_033031.1	CCNB3	-0.00110924	-0.120013		-0.000507361	-0.0317086
NM_033029.1	LMLN	0.000688142	0.0645066		-0.00507634	-0.266375
NM_033036.1	GAL3ST2	0.000327443	0.0389662		-0.00109727	-0.0704864
NM_006029.3	PNMA1	0.00817962	0.593568		-0.00389474	-0.177037
NM_024512.2	LRRC2	-0.00309933	-0.391518		0.00332878	0.226192
NM_000088.2	COL1A1	0.00300878	0.394031		-0.00191099	-0.128478
XM_036454.1	LOC91145	0.0107423	0.778616		-0.0048266	-0.242763
XM_050624.1	LOC93333	-0.0010258	-0.120764		0.0011185	0.0786725
XM_033352.1	LOC90670	-0.00176611	-0.193807		0.00235514	0.140554
XM_042684.1	LOC92078	0.000794218	0.106856		-0.00139847	-0.103491
XM_049838.1	LOC93206	-0.00173012	-0.217		0.00313696	0.211453
XM_030830.1	LOC90309	-0.0027351	-0.320759		0.000760353	0.0514076
XM_039231.1	LOC91565	-0.0129211	-0.744258		0.004237	0.15747
XM_034110.1	LOC90785	0.000274633	0.0296298		0.00505248	0.336524
XM_028217.1	LOC90024	0.00342409	0.309254		-0.00241938	-0.14163
XM_045852.1	LOC92568	-0.017453	-0.757661		0.0122389	0.337973
XM_032277.1	LOC90520	0.00369684	0.458894		0.000574655	0.0410906
XM_032244.1	LOC90515	-0.00310893	-0.403065		0.000392169	0.0279837
XM_041723.1	LOC91948	-0.000607272	-0.0845593		-0.0034055	-0.230015
XM_045450.1	LOC92499	-0.00115533	-0.144869		0.00377873	0.267144
XM_034127.1	LOC90786	-0.00152331	-0.193115		-0.00181861	-0.129374
XM_034128.1	LOC90787	-0.000673816	-0.0811678		0.00353308	0.215527
XM_031342.1	FLJ12221	-0.00702134	-0.513929		-0.00163406	-0.082218
XM_029430.1	LOC90148	6.00723e-05	0.00782778		-0.000613226	-0.0498459
[truncated: 24,101 more rows]
