# Supplementary material for: Combined Multivariate and Pathway Analyses Show That Allergen-Induced Gene Expression Changes in CD4+ T Cells Are Reversed by Glucocorticoids
Source: PLoS One. 2012 Jun 12;7(6):e39016. doi: 10.1371/journal.pone.0039016 (PMC3373548; doi:10.1371/journal.pone.0039016)
Supplement: Table S2 — Inversely correlated genes with high reliability. (XLS) [file pone.0039016.s005.xls]

## Sheet: Sheet1
Table S2. Inversely correlated genes with high reliability
Gene ID	Gene symbol	DvsA	AvsT
NM_020661.1	AICDA	0.778546	-0.670371
NM_001552.1	IGFBP4	0.646963	-0.554948
NM_021078.1	GCN5L2	-0.635028	0.540875
NM_000619.1	IFNG	0.876878	-0.552118
NM_005570.2	LMAN1	0.614628	-0.518913
NM_021127.1	PMAIP1	0.84992	-0.58705
NM_021175.1	HAMP	-0.668285	0.511275
NM_021182.1	HB-1	0.834816	-0.560744
NM_021188.1	ZNF410	0.844824	-0.558176
NM_004102.2	FABP3	-0.614209	0.521469
NM_001172.2	ARG2	0.586584	-0.534734
NM_000491.2	C1QB	-0.689416	0.689729
NM_002778.1	PSAP	-0.726041	0.515815
NM_005485.2	ADPRTL3	0.778205	-0.561493
NM_022147.1	IFRG28	0.825377	-0.569267
NM_022337.1	RAB38	0.63354	-0.521042
NM_022172.1	PC	-0.5644	0.500974
NM_002958.1	RYK	-0.763732	0.527873
NM_020535.1	KIR2DL5	0.662489	-0.564057
NM_021034.1	IFITM3	0.557213	-0.511179
NM_005432.2	XRCC3	0.599434	-0.538369
NM_012262.2	HS2ST1	-0.659635	0.514968
NM_024040.1	CUEDC2	0.678705	-0.563847
NM_024508.1	ZBED2	0.951496	-0.653633
NM_024810.1	FLJ23018	-0.612109	0.553611
NM_025026.1	FLJ14107	-0.721007	0.507429
NM_025075.1	NIF3L1BP1	0.828919	-0.532307
NM_025099.1	FLJ22170	-0.668125	0.553033
NM_025155.1	FLJ11848	0.58105	-0.539198
NM_001514.2	GTF2B	0.667725	-0.580361
NM_006273.2	CCL7	-0.608296	0.527943
NM_030817.1	DKFZP434F0318	0.797789	-0.56842
NM_031301.1	PSFL	-0.742815	0.554394
NM_031465.1	MGC13204	0.799371	-0.621936
NM_005201.2	CCR8	0.761004	-0.558048
NM_032038.1	SPINL	-0.751362	0.577118
NM_005968.2	HNRPM	0.735611	-0.616728
NM_032280.1	ZCCHC9	0.818957	-0.561096
NM_032574.1	LOC84661	0.75269	-0.530765
NM_032739.1	MGC5370	0.621223	-0.526687
NM_014583.2	LMCD1	0.83428	-0.56344
NM_005755.2	EBI3	0.819096	-0.611689
NM_006232.2	POLR2H	0.715055	-0.541499
NM_014302.2	SEC61G	0.694279	-0.639877
NM_033003.1	GTF2I	0.801893	-0.594426
NM_000931.2	PLAT	0.771411	-0.504064
NM_031992.1	WBSCR1	0.780558	-0.583733
NM_033102.1	Prostein	-0.873737	0.574955
NM_004723.2	ARHGEF2	-0.652651	0.557242
NM_033258.1	GNG8	0.904133	-0.726557
NM_033255.1	EPSTI1	0.697076	-0.737455
NM_015355.1	JJAZ1	0.671278	-0.531483
NM_033280.1	LOC90701	0.795343	-0.532649
NM_002284.2	KRTHB6	0.795952	-0.545201
NM_001225.2	CASP4	0.669524	-0.647569
NM_005633.2	SOS1	0.823195	-0.504406
NM_004624.2	VIPR1	-0.904378	0.539718
NM_015967.2	PTPN22	0.787107	-0.526865
NM_016167.3	NOL7	0.833625	-0.503317
NM_001786.2	CDC2	0.82064	-0.504664
NM_052884.1	SIGLEC11	-0.705737	0.567468
NM_014479.2	ADAMDEC1	-0.797193	0.696886
NM_000449.2	RFX5	0.855762	-0.534903
NM_000075.2	CDK4	0.808399	-0.554183
NM_016497.2	MRPL51	0.859098	-0.517725
NM_014491.1	FOXP2	-0.564419	0.533932
NM_000801.2	FKBP1A	0.535638	0.519847
NM_058177.1	HDAC9	0.549556	-0.540368
NM_058248.1	DLAD	-0.584466	0.683363
NM_030775.2	WNT5B	0.685247	-0.522229
NM_078474.1	BLP2	0.791003	-0.516125
NM_017449.1	EPHB2	-0.853407	0.538652
NM_054026.1	CNOT7	0.687257	-0.668687
NM_079837.1	BANP	-0.778555	0.591262
NM_080546.2	CDW92	0.52743	0.659262
NM_002829.2	PTPN3	0.699182	-0.705317
NM_014481.2	APEX2	0.762668	-0.573211
NM_006399.2	BATF	0.872327	-0.548423
NM_018727.3	TRPV1	-0.506642	0.60173
NM_080426.1	GNAS	0.590852	-0.511963
XM_098779.1	LOC157562	-0.790129	0.578069
XM_088442.1	LOC158014	-0.850243	0.515054
NM_014800.8	ELMO1	0.645007	-0.68891
NM_133646.1	ZAK	0.568157	-0.646247
NM_004180.2	TANK	0.830471	-0.541099
NM_133484.1	TANK	0.7699	-0.52158
NM_013254.2	TBK1	0.819754	-0.507409
NM_052924.1	RHPN1	-0.670182	0.528726
NM_005316.2	GTF2H1	0.509684	-0.518969
NM_005550.2	KIFC3	-0.651967	0.514192
NM_006618.2	JARID1B	0.705766	-0.61686
NM_016480.2	PAIP2	0.580255	-0.582203
NM_002514.2	NOV	-0.530773	0.557991
NM_016026.2	RDH11	-0.813207	0.519902
NM_018110.2	DOK4	0.558911	-0.55613
NM_024663.2	NPEPL1	-0.727069	0.539396
NM_001338.2	CXADR	-0.668761	0.50259
NM_006770.2	MARCO	-0.509813	0.524209
NM_003650.2	CST7	0.859621	-0.530794
NM_015423.2	AASDHPPT	0.651602	-0.546674
NM_138961.1	ESAM	-0.588701	0.517996
XM_098931.4	LOC158382	-0.733768	0.672766
NM_017883.3	WDR13	-0.766602	0.553819
NM_005748.2	YAF2	0.707008	-0.546166
NM_058183.2	SON	0.681282	-0.567934
NM_138973.1	BACE	-0.63399	0.526246
NM_017745.4	BCOR	0.793748	-0.558367
NM_004356.2	CD81	-0.519115	0.502148
NM_139201.1	GIT2	0.767375	-0.552602
NM_022909.3	CENPH	0.591785	-0.600752
NM_022772.2	EPS8L2	0.77977	-0.556173
NM_018330.2	KIAA1598	-0.715061	0.522641
NM_024048.2	MGC3020	-0.784712	0.518096
NM_001672.2	ASIP	-0.67693	0.533389
NM_000699.2	AMY2A	-0.819101	0.529139
NM_015373.2	C22orf2	-0.79748	0.516926
NM_016073.2	HDGFRP3	0.746564	-0.593456
NM_003596.2	TPST1	-0.694602	0.7713
NM_004198.2	CHRNA6	0.772858	-0.535673
NM_004836.2	EIF2AK3	0.615337	-0.518299
NM_006643.2	SDCCAG3	-0.765335	0.554732
NM_014905.2	GLS	-0.754793	0.647341
NM_016081.2	KIAA0992	-0.50251	0.567723
NM_006024.4	TAX1BP1	0.629777	-0.530235
NM_017865.2	FLJ20531	-0.68627	0.527355
NM_033084.2	FANCD2	0.69762	-0.615898
NM_022136.2	SAMSN1	0.72996	-0.705525
NM_031446.2	PNAS-131	0.561677	-0.505489
NM_024873.2	TNIP3	0.77265	-0.614636
NM_022760.3	C20orf81	-0.782896	0.515745
NM_144666.1	FLJ32752	-0.736286	0.523803
NM_145055.1	MGC12909	0.806534	-0.568269
NM_145059.1	FUK	-0.722019	0.56975
NM_007315.2	STAT1	0.774143	-0.630752
NM_139266.1	STAT1	0.851976	-0.708382
NM_139266.1	STAT1	0.829624	-0.614389
NM_003877.3	SOCS2	0.92542	-0.516844
NM_144729.1	DUSP10	0.677954	-0.533509
NM_007207.3	DUSP10	0.74268	-0.643729
NM_000362.3	TIMP3	-0.519266	0.584884
NM_003150.2	STAT3	0.531131	-0.589159
NM_145345.1	SOC	-0.699074	0.533108
NM_020655.2	JPH3	0.522784	-0.51189
NM_015144.1	BDG29	-0.757152	0.513788
NM_003406.2	YWHAZ	0.718522	-0.510444
NM_015627.1	ARH	-0.821167	0.625847
NM_005658.2	TRAF1	0.745632	-0.524299
NM_002257.2	KLK1	0.81198	-0.603671
NM_030641.2	APOL6	0.841666	-0.571343
NM_014291.2	GCAT	0.776058	-0.525194
NM_001495.3	GFRA2	-0.710366	0.704202
NM_000291.2	PGK1	0.6768	-0.563208
NM_017679.2	BCAS3	0.530179	-0.511259
NM_015513.2	CRELD1	-0.741051	0.504056
NM_145918.1	CTSL	-0.593074	0.509266
NM_016114.3	ASB1	-0.76456	0.502053
NM_015397.1	KIAA1892	0.584065	-0.614909
NM_001971.3	ELA1	-0.73318	0.5329
NM_148895.1	MDS2	-0.831724	0.56942
NM_148896.1	NPB	0.711781	-0.566067
NM_015878.3	OAZIN	0.636036	-0.512045
NM_001880.2	ATF2	0.658013	-0.561737
NM_147233.1	NCOA1	0.513385	-0.527254
NM_032317.2	WBSCR18	-0.773638	0.54735
NM_145860.1	PDCD10	0.812772	-0.506972
NM_152352.1	MGC24180	0.682779	-0.53662
NM_152384.1	DKFZp762I194	-0.847174	0.589154
NM_152569.1	C9orf66	0.588156	-0.566301
NM_152594.1	SPRED1	-0.638994	0.501605
NM_148954.1	PSMB9	0.879222	-0.535501
NM_152132.1	PSMA3	0.84778	-0.50803
NM_002789.3	PSMA4	0.83661	-0.531857
NM_000396.2	CTSK	-0.638532	0.741453
NM_014735.2	PHF16	0.533876	-0.590363
NM_152857.1	WTAP	0.723272	-0.534517
NM_001192.2	TNFRSF17	0.610295	-0.582731
NM_152942.1	TNFRSF8	0.841096	-0.537478
NM_001561.4	TNFRSF9	0.522961	-0.55115
NM_003810.2	TNFSF10	0.694201	-0.626766
NM_003326.2	TNFSF4	0.937991	-0.594231
NM_018092.3	NETO2	0.824158	-0.512468
NM_005591.2	MRE11A	0.822541	-0.537251
NM_007162.1	TFEB	-0.789114	0.605132
NM_015089.1	PARC	-0.840929	0.647493
NM_019026.1	LOC54499	0.701199	-0.505565
NM_138375.1	CABLES1	0.811591	-0.659724
NM_020461.2	TUBGCP6	-0.754317	0.554562
NM_030937.2	CCNL2	-0.765772	0.538622
NM_153449.2	SLC2A14	0.685673	-0.575799
NM_006195.2	PBX3	-0.888354	0.539739
NM_016472.2	C14orf129	0.743115	-0.514515
NM_004712.3	HGS	-0.540744	0.554407
NM_153819.1	RASGRP2	-0.835034	0.708832
NM_000593.4	TAP1	0.926545	-0.532122
NM_172037.1	RDH10	0.834212	-0.530842
NM_170726.1	ALDH4A1	-0.567927	0.626556
NM_033450.2	ABCC10	-0.596925	0.52185
NM_000594.2	TNF	0.947061	-0.627571
NM_000365.3	TPI1	0.804165	-0.588071
NM_013411.2	AK2	0.751662	-0.580093
NM_172199.1	AK2	0.755553	-0.624888
NM_002188.2	IL13	0.871425	-0.694854
NM_172369.1	C1QG	-0.770495	0.545311
NM_000758.2	CSF2	0.950649	-0.543824
XM_211110.1	LOC283551	0.738704	-0.693982
XM_050793.4	KIAA1393	0.811561	-0.611852
XM_211735.1	LOC285021	-0.549033	0.503111
XM_098012.4	LOC151162	-0.631126	0.517703
XM_211873.1	LOC285389	-0.58326	0.55432
XM_208504.1	LOC283066	-0.673808	0.617078
XM_212649.1	LOC282956	-0.529605	0.521648
XM_209104.1	LOC284293	0.674877	-0.500837
XM_172857.2	LOC253392	0.847537	-0.529158
NM_173604.1	FLJ25694	0.651266	-0.642753
NM_173642.1	MGC47816	0.510853	-0.572938
NM_173173.1	NR4A2	0.946279	-0.724765
NM_174916.1	UBR1	0.578165	-0.527939
NM_001516.3	GTF2H3	0.712514	-0.508522
NM_175085.1	GART	0.725005	-0.502172
NM_175085.1	GART	0.821445	-0.631406
NM_174892.1	TREM5	-0.734525	0.692364
NM_014262.2	LEPREL2	-0.732561	0.579922
NM_004270.3	CRSP9	0.703495	-0.504394
NM_002185.2	IL7R	-0.770147	0.673954
NM_003626.2	PPFIA1	-0.832669	0.599845
NM_014183.2	DNCL2A	0.794682	-0.592994
NM_020437.3	LOC57168	0.875526	-0.509106
NM_017901.3	TPCN1	-0.824713	0.559931
XM_294879.1	LOC339248	-0.714999	0.577291
XM_290685.1	FLJ12986	-0.670502	0.633119
NM_020040.2	TUBB4Q	0.518989	-0.554938
NM_018715.1	TD-60	0.739138	-0.532237
NM_014751.2	MTSS1	0.792111	-0.571323
XM_085430.2	LOC146346	-0.833185	0.500881
NM_002319.2	LRRN4	-0.780519	0.500006
NM_178313.1	SPTBN1	0.727637	-0.566972
NM_007063.2	TBC1D8	-0.657785	0.594064
NM_002818.2	PSME2	0.792027	-0.510498
NM_173537.1	GTF2IRD2	-0.657194	0.510671
NM_012119.2	CCRK	-0.827987	0.562825
NM_021133.2	RNASEL	-0.664667	0.500386
NM_015439.2	C6orf80	0.728084	-0.526796
NM_021798.2	IL21R	0.794301	-0.595714
NM_001964.2	EGR1	0.60964	-0.59017
NM_032263.2	DKFZp434B227	0.587517	-0.603067
NM_178834.2	LOC143903	0.924187	-0.654015
NM_020194.4	GL004	0.541383	-0.600571
NM_052942.2	GBP5	0.919635	-0.542568
NM_021622.2	PLEKHA1	-0.823358	0.543549
NM_152692.2	C1GALT2	0.758645	-0.536274
NM_017651.3	AHI1	0.809627	-0.585977
NM_022362.2	MMS19L	-0.5779	0.563712
NM_002557.2	OVGP1	-0.761627	0.522684
NM_003089.3	SNRP70	-0.767536	0.503115
NM_021103.2	TMSB10	0.804479	-0.518513
NM_006634.2	VAMP5	0.920195	-0.582935
NM_181289.1	CKLFSF1	0.721793	-0.544164
NM_014267.3	SMAP	0.696691	-0.507296
NM_017801.2	CKLFSF6	0.772962	-0.512621
NM_181726.1	Lrp2bp	0.699653	-0.563011
NM_018095.3	KBTBD4	0.698556	-0.507969
NM_152606.2	ZNF540	-0.868972	0.562687
NM_004717.2	DGKI	0.800812	-0.560002
NM_016655.2	GABPB2	0.851899	-0.500993
NM_004131.3	GZMB	0.89232	-0.50171
NM_015396.2	HSPC056	-0.797129	0.503018
NM_182398.1	RPS6KA5	0.755689	-0.54896
NM_004444.3	EPHB4	-0.543856	0.548539
NM_002913.3	RFC1	0.656587	-0.5335
NM_013373.1	ZDHHC8	-0.664596	0.684379
NM_005232.2	EPHA1	-0.847263	0.50637
NM_182664.1	RASSF5	0.728942	-0.537522
NM_174908.2	C3orf6	0.79724	-0.517466
NM_182691.1	SRPK2	0.765445	-0.540723
NM_182649.1	PCNA	0.888772	-0.502933
NM_182666.1	UBE2E1	0.661567	-0.682057
NM_182790.1	PBEF1	0.818302	-0.546241
NM_020696.1	KIAA1143	0.735926	-0.518754
NM_004911.3	ERP70	-0.705513	0.513693
NM_182749.1	C21orf127	0.603356	-0.601414
NM_013283.3	MAT2B	0.644079	-0.52
NM_013283.3	MAT2B	0.825656	-0.58292
NM_005506.2	SCARB2	-0.66143	0.52493
NM_022465.2	ZNFN1A4	0.740662	-0.615791
NM_003907.1	EIF2B5	-0.547698	0.575575
NM_003764.2	STX11	0.831483	-0.737658
NM_183005.1	RPP38	0.63164	-0.546581
NM_183009.1	DKFZP434I116	0.682238	-0.538681
NM_005402.2	RALA	0.517031	-0.683042
NM_005533.2	IFI35	0.747473	-0.66763
NM_014089.2	NUPL1	0.736423	-0.554208
NM_030818.2	MGC10471	-0.782922	0.558251
NM_032299.2	MGC2714	0.829552	-0.539928
NM_032326.2	MGC4618	-0.850316	0.521822
NM_005911.3	MAT2A	-0.71452	0.528983
NM_138436.2	LOC114926	0.715286	-0.515828
NM_002213.3	ITGB5	-0.566938	0.56002
NM_014338.3	PISD	-0.750849	0.548778
NM_004604.3	STX4A	-0.551376	0.5346
NM_017860.3	FLJ20519	-0.522257	0.596334
NM_003260.3	TLE2	-0.82181	0.520874
NM_006480.3	RGS14	-0.702701	0.501915
NM_052880.2	MGC17330	-0.686626	0.707248
NM_018275.3	FLJ10925	-0.796608	0.576261
NM_004172.3	SLC1A3	-0.715414	0.517674
NM_004753.3	DHRS3	-0.810532	0.656694
NM_015654.3	DKFZP564C103	-0.746951	0.510075
NM_005067.4	SIAH2	0.87487	-0.537465
NM_138348.3	LOC90268	0.799212	-0.510253
NM_000701.5	ATP1A1	-0.619868	0.626211
NM_020189.4	DC6	0.666094	-0.547326
NM_152474.2	C19orf18	-0.616833	0.540517
NM_183043.1	RNF6	0.682838	-0.506583
NM_001394.4	DUSP4	0.95033	-0.514594
NM_001394.4	DUSP4	0.811143	-0.566606
NM_001823.3	CKB	0.626454	-0.568569
NM_022149.3	MAGEF1	0.615672	-0.557956
NM_148919.2	PSMB8	0.885301	-0.512075
NM_148919.2	PSMB8	0.844587	-0.558605
NM_032515.3	BOK	0.53016	-0.537475
NM_002928.2	RGS16	0.913027	-0.573188
NM_001122.2	ADFP	-0.525202	0.629001
NM_194290.1	LOC153684	-0.71814	0.525618
NM_183415.1	UBE3B	-0.756588	0.521424
NM_024301.2	FKRP	-0.751414	0.601968
NM_020806.3	GPHN	0.709684	-0.55048
NM_014870.2	KIAA0478	-0.777478	0.50358
XM_291223.2	MYO1G	0.932514	-0.541514
XM_042708.7	FLJ14743	-0.564796	0.577758
XM_026998.6	LRRC8	0.616857	0.559076
XM_210908.2	LOC283157	0.733051	-0.502264
XM_032304.4	LOC90525	0.58407	-0.557352
XM_085463.3	LOC146439	0.522515	-0.526167
XM_352068.1	LOC376086	0.739386	-0.570666
XM_298045.2	LOC347475	0.563201	-0.563301
XM_351275.1	FLJ25070	0.59211	-0.60971
XM_351240.1	CROCC	-0.749522	0.591352
XM_049068.6	MRF-1	0.806474	-0.553189
XM_031401.6	EGFL3	-0.809132	0.506972
XM_086931.5	LOC150498	0.713826	-0.558583
XM_290923.2	KIAA1639	-0.809967	0.545972
XM_351625.1	LOC375459	0.909423	-0.554936
XM_353319.1	LOC375330	0.813719	-0.587507
XM_067503.2	LOC131691	0.839689	-0.511285
XM_094581.4	SEC24A	0.624377	-0.541437
XM_029703.2	KIAA1423	-0.817528	0.559523
XM_050561.7	SIN3B	-0.807994	0.536668
XM_045086.4	KIAA1764	0.659292	-0.556828
XM_353246.1	LOC375105	-0.827949	0.526165
NM_005876.3	APEG1	-0.741529	0.545669
NM_001980.2	EPIM	-0.536235	0.70066
NM_198041.1	NUDT6	0.621921	-0.500639
NM_014142.2	NUDT5	0.857641	-0.511346
NM_020436.2	SALL4	0.786585	-0.61866
NM_004089.2	DSIPI	-0.629648	0.812398
NM_004215.3	EBAG9	0.644938	-0.657108
NM_198275.1	LOC196264	0.724561	-0.657954
NM_004223.3	UBE2L6	0.823715	-0.529271
NM_002933.3	RNASE1	-0.840098	0.543104
NM_015113.2	ZZEF1	-0.647521	0.525858
NM_005668.3	SIAT8D	0.519253	-0.587971
NM_005171.2	ATF1	0.709354	-0.518688
NM_016133.2	INSIG2	0.638215	-0.504867
NM_005539.2	INPP5A	-0.80387	0.532313
NM_014499.2	P2RY10	0.705227	-0.528465
NM_014398.2	LAMP3	0.758076	-0.522324
NM_052905.1	FMNL2	-0.594788	0.573422
NM_003175.2	XCL2	0.927067	-0.590391
NM_020686.3	ABAT	0.547295	-0.620525
NM_144691.2	CAPN12	0.604563	-0.577067
NM_007173.3	SPUVE	0.81052	-0.541147
NM_007198.2	PROSC	0.75043	-0.546845
NM_032773.2	MGC4126	0.596709	-0.582209
NM_012437.3	SNAPAP	0.654634	-0.555237
NM_015602.2	LAP1B	0.708374	-0.517855
NM_198951.1	TGM2	-0.552345	0.539894
NM_005493.2	RANBP9	0.810481	-0.532515
NM_005848.1	IRLB	0.557357	-0.566193
NM_024959.2	NCKX6	-0.721533	0.515617
NM_022834.3	WARP	0.630007	-0.502042
NM_000906.2	NPR1	0.671512	0.507614
NM_004038.2	AMY1A	-0.807223	0.518772
NM_017447.2	C21orf91	0.800778	-0.533983
NM_020683.3	AD026	-0.794992	0.810695
NM_021210.2	TRAPPC1	0.745175	-0.540917
NM_017925.3	C9orf55	-0.743113	0.50139
NM_017523.2	HSXIAPAF1	0.62249	-0.523683
NM_019094.3	NUDT4	0.652083	-0.514134
NM_052913.2	KIAA1913	0.807902	-0.556149
NM_052845.2	MMAB	-0.723275	0.54196
XM_374036.1	LOC389103	0.826207	-0.572916
XM_371164.1	NYD-SP11	0.696539	-0.714365
XM_373922.1	LOC388807	-0.823231	0.579806
NM_145261.2	TIM14	0.602538	-0.508244
XM_373881.1	LOC388727	0.58583	-0.512543
NM_017779.3	DEPDC1	0.659731	-0.517692
NM_000533.3	PLP1	-0.605545	0.559802
NM_007283.4	MGLL	-0.81405	0.605245
NM_152740.2	HIBADH	0.660092	-0.508243
NM_014320.2	HEBP2	0.706142	-0.52102
NM_004073.2	PLK3	-0.661189	0.538865
NM_005096.2	ZNF261	-0.668816	0.500853
NM_024292.2	UBL5	0.552068	-0.544188
NM_003289.2	TPM2	-0.787567	0.672221
NM_201594.1	LOC284948	-0.561269	0.537864
NM_201997.1	SF1	-0.662643	0.557811
NM_005466.2	MED6	0.721971	-0.50582
XM_378848.1	LOC85028	-0.846603	0.607329
XM_375848.1	KIAA0792	-0.778772	0.563868
XM_371586.2	FLJ25415	-0.680218	0.573742
XM_379274.1	LOC401151	-0.784878	0.638583
XM_379303.1	LOC401168	0.559608	-0.589602
XM_379830.1	LOC402495	-0.518851	0.504439
XM_380121.1	LOC402538	-0.71462	0.525649
XM_380006.1	LOC402662	-0.691731	0.644825
XM_380135.1	LOC402578	0.741737	-0.510422
XM_379939.1	LOC402604	-0.525073	0.566686
XM_376761.1	LOC401457	-0.841328	0.544111
XM_378044.1	LOC402354	-0.571673	0.518718
XM_379648.1	LOC401539	0.894169	-0.573925
XM_378353.1	LOC400030	0.86105	-0.732157
XM_378454.1	LOC283547	0.539108	-0.510807
XM_378511.1	LOC400368	0.895756	-0.511158
XM_370908.2	MGC14386	0.690891	-0.596862
XM_377476.1	LOC401884	0.502538	-0.561367
NM_012463.2	ATP6V0A2	0.83041	-0.540857
NM_020762.1	SRGAP1	-0.616014	0.591663
NM_001613.1	ACTA2	0.839343	-0.521163
NM_000698.1	ALOX5	-0.802857	0.591514
NM_001637.1	AOAH	-0.810821	0.537099
NM_000384.1	APOB	-0.543414	0.615926
NM_001647.1	APOD	0.824969	-0.642584
NM_003993.1	CLK2	0.517251	-0.509977
NM_003670.1	BHLHB2	0.831327	-0.58434
NM_001457.1	FLNB	-0.619182	0.552423
NM_000170.1	GLDC	0.778933	-0.502406
NM_000176.1	NR3C1	0.656201	-0.530807
NM_002152.1	HRC	0.503726	-0.503122
NM_000895.1	LTA4H	-0.768398	0.535321
NM_002415.1	MIF	0.770611	-0.506187
NM_002460.1	IRF4	0.923834	-0.523684
NM_002499.1	NEO1	0.642134	-0.562469
NM_002616.1	PER1	-0.659044	0.625156
NM_003846.1	PEX11B	0.515254	-0.628489
NM_003630.1	PEX3	0.694085	-0.582269
NM_000292.1	PHKA2	-0.808611	0.557151
NM_003558.1	PIP5K1B	0.714518	-0.503916
NM_002690.1	POLB	0.71389	-0.607274
NM_003864.1	SAP30	0.805157	-0.598998
NM_002970.1	SAT	-0.65398	0.532548
NM_000332.1	SCA1	0.876233	-0.672135
NM_002981.1	CCL1	0.891855	-0.620968
NM_002995.1	XCL1	0.893797	-0.598651
NM_003093.1	SNRPC	0.772251	-0.549178
NM_000458.1	TCF2	0.790636	-0.587851
NM_003243.1	TGFBR3	0.808198	-0.552451
NM_003254.1	TIMP1	-0.765526	0.734415
NM_003457.1	ZNF207	0.866508	-0.506049
NM_012289.3	KEAP1	0.742044	-0.566491
NM_153690.4	FLJ90022	0.776327	-0.59024
NM_002787.3	PSMA2	0.875286	-0.5021
NM_001349.2	DARS	0.709686	-0.520981
NM_015892.2	GALNAC4S-6ST	-0.68722	0.593679
NM_001610.1	ACP2	-0.75738	0.504155
NM_000041.1	APOE	-0.745546	0.515492
NM_000072.1	CD36	-0.547718	0.638907
NM_001442.1	FABP4	-0.648456	0.679769
NM_004826.1	ECEL1	0.741948	-0.815204
NM_004494.1	HDGF	0.823704	-0.527463
NM_004524.1	LLGL2	-0.664737	0.557877
NM_004741.1	NOLC1	0.83344	-0.545801
NM_004864.1	GDF15	-0.549565	0.552357
NM_004894.1	C14orf2	0.674846	-0.501522
NM_004666.1	VNN1	-0.629154	0.592232
NM_005110.1	GFPT2	0.673468	-0.569033
NM_005090.1	PLA2G4B	-0.833557	0.584501
NM_005138.1	SCO2	0.591964	-0.508662
NM_005165.1	ALDOC	0.618763	-0.553563
NM_005290.1	GPR15	0.550156	-0.578769
NM_005531.1	IFI16	0.772768	-0.504491
NM_005780.1	LHFP	0.717326	-0.544056
NM_005693.1	NR1H3	-0.611967	0.589205
NM_005746.1	PBEF1	0.87794	-0.727179
NM_006018.1	HM74	0.666886	-0.591746
NM_005904.1	MADH7	0.759016	-0.544483
NM_005954.1	MT3	0.559615	-0.554081
NM_006444.1	SMC2L1	0.846647	-0.513731
NM_006344.1	CLECSF13	-0.822085	0.506523
NM_006390.1	IPO8	0.592894	-0.512042
NM_006472.1	TXNIP	-0.76341	0.665916
NM_006680.1	ME3	-0.53593	0.569459
NM_006666.1	RUVBL2	0.820258	-0.526763
NM_006737.1	KIR3DL2	0.688143	-0.545201
NM_007081.1	RABL2B	-0.728396	0.609591
NM_007265.1	HSGT1	0.717047	-0.503101
NM_007229.1	PACSIN2	-0.586152	0.551798
NM_007221.1	PMF1	0.679946	-0.574336
NM_007114.1	TMF1	0.714536	-0.606088
NM_007268.1	Z39IG	-0.832005	0.780964
NM_000677.2	ADORA3	-0.808339	0.637366
NM_000595.2	LTA	0.778577	-0.550357
NM_012107.1	BP75	0.665472	-0.50122
NM_012312.1	KIR2DS2	0.63467	-0.596506
NM_012447.1	STAG3	0.53632	-0.500273
NM_012455.1	TIC	0.583588	-0.513569
NM_006144.2	GZMA	0.80504	-0.559852
NM_013332.1	HIG2	0.743562	-0.517123
NM_013289.1	KIR3DL1	0.682222	-0.575865
NM_006433.2	GNLY	0.84867	-0.531099
NM_012407.1	PRKCABP	-0.652509	0.501888
NM_012453.1	TBL2	-0.538662	0.603564
NM_007082.2	RABL2A	-0.779787	0.530951
NM_014454.1	SESN1	-0.645422	0.585783
NM_014752.1	KIAA0102	0.566658	-0.514074
NM_014999.1	RAB21	0.505323	-0.566943
NM_014640.1	TTLL4	-0.547806	0.507884
NM_014732.1	KIAA0513	-0.76619	0.536619
NM_014698.1	KIAA0792	-0.773887	0.644374
NM_014813.1	LRIG2	-0.68648	0.678432
NM_014913.1	KIAA0863	0.621655	-0.578807
NM_002046.2	GAPD	0.8284	-0.505821
NM_002262.2	KLRD1	0.688722	-0.636613
NM_005561.2	LAMP1	-0.760629	0.517304
NM_016287.1	HP1-BP74	0.640537	-0.615816
NM_016396.1	HSPC129	0.726655	-0.51848
NM_015991.1	C1QA	-0.755545	0.624189
NM_016256.1	NAGPA	-0.638617	0.501866
NM_016612.1	MSCP	-0.744689	0.538109
NM_016098.1	BRP44L	-0.573263	0.579763
NM_016229.1	CYB5R2	0.725386	-0.511911
NM_013410.1	AK3	0.785095	-0.612539
NM_002003.2	FCN1	-0.865822	0.521889
NM_016817.1	OAS2	0.765338	-0.546543
NM_016955.1	SLA/LP	0.736565	-0.543112
NM_018062.1	FANCL	0.862096	-0.526356
NM_018225.1	SMU-1	0.658116	-0.507657
NM_018346.1	FLJ11164	-0.800569	0.552894
NM_018358.1	ABCF3	-0.542541	0.569054
NM_017714.1	C20orf13	0.630776	-0.539987
NM_018664.1	SNFT	0.885169	-0.646581
NM_017450.1	BAIAP2	-0.617541	0.572599
NM_018980.1	TAS2R5	-0.595749	0.531742
NM_018965.1	TREM2	-0.655884	0.507635
NM_020195.1	C14orf124	-0.71803	0.574407
NM_020133.1	AGPAT4	-0.567517	0.512108
NM_017585.2	SLC2A6	-0.555693	0.5176
NM_004481.2	GALNT2	0.767008	-0.511875
